# Supplementary material for: FOXA2 suppresses endometrial carcinogenesis and epithelial-mesenchymal transition by regulating enhancer activity
Source: J Clin Invest. 2022 Jun 15;132(12):e157574. doi: 10.1172/JCI157574 (PMC9197528; doi:10.1172/JCI157574)
Supplement: Supplemental tables 1-4 [file jci-132-157574-s100.xlsx]

## Sheet: Supplemental Table 1
Supplemental Table 1. List of differentially expressed genes (P < 0.0001, FC > 2, Log2CPM > 0) in ISK-FOXA2 vs ISK cells. FC, fold change; CPM, counts per million reads mapped; LR, likelihood ratio, FDR, false discovery rate
Genes	Log2FC	Log2CPM	LR	P value	FDR
FOXA2	9.87273	1.14043	352.244	1.37556e-78	8.2629e-77
COL1A2	8.07434	4.08969	3147.08	0	0
MAGEC2	7.94138	3.46718	1865.63	0	0
OLFM1	7.64883	2.06286	809.285	5.169e-178	8.58593e-176
FMR1NB	4.73339	2.2616	713.521	3.43167e-157	4.75013e-155
NTS	4.56308	5.57071	3453.52	0	0
XIST	4.52778	0.655725	190.674	2.26588e-43	6.19212e-42
DHRS3	4.08242	2.04142	582.814	9.16324e-129	1.04188e-126
DEPTOR	3.95357	5.35481	3620	0	0
SCGB2A1	3.93196	0.244314	128.141	1.04558e-29	1.81901e-28
ANPEP	3.86709	1.50267	402.967	1.24492e-89	9.21724e-88
CCND2	3.67173	3.77785	1355.75	8.66814e-297	2.75965e-294
UNC5D	3.63369	1.14039	301.61	1.46883e-67	7.19425e-66
PPP1R1B	3.60494	4.11201	1788.7	0	0
TGFBI	3.59327	6.46948	5268.84	0	0
PCDHA11	3.59314	1.3926	274.668	1.09047e-61	4.68095e-60
ALPPL2	3.5584	2.87653	573.506	9.6976e-127	1.07077e-124
KCNJ5	3.54267	3.53153	1218.73	5.17778e-267	1.49858e-264
ANO1	3.4227	3.52246	923.868	6.35668e-203	1.29176e-200
PCDHAC1	3.36356	1.22945	274.796	1.02277e-61	4.4002e-60
EGR3	3.36272	0.244263	131.839	1.62236e-30	2.899e-29
MMP17	3.34128	1.51173	311.893	8.45108e-70	4.23707e-68
LINC00617	3.30284	1.33437	281.546	3.45651e-63	1.54267e-61
PCDHAC2	3.27178	1.3449	233.47	1.04391e-52	3.6791e-51
VAV3	3.24815	5.58744	3400.41	0	0
PCDHA7	3.18093	1.02804	180.958	2.99437e-41	7.65709e-40
PCDHA13	3.17604	1.02372	181.154	2.71259e-41	6.96449e-40
PCDHA9	3.17604	1.02372	181.102	2.78549e-41	7.14207e-40
PCDHA10	3.13926	1.07483	203.36	3.86031e-46	1.13098e-44
PGR	3.1357	2.40474	539.417	2.52551e-119	2.52577e-117
PCDHA2	3.1196	1.05798	186.404	1.93787e-42	5.1628e-41
PCDHA3	3.11468	1.05373	187.718	1.00111e-42	2.67833e-41
PCDHA6	3.10946	1.04948	181.159	2.70623e-41	6.95753e-40
PCDHA5	3.10438	1.04521	177.039	2.14711e-40	5.31271e-39
SAMD11	3.08979	0.988928	173.849	1.06817e-39	2.56656e-38
PCDHA8	3.05336	1.04095	175.638	4.343e-40	1.06359e-38
PCDHA12	3.037	1.14022	185.803	2.62158e-42	6.94556e-41
PCDHA1	3.03269	1.06219	175.776	4.05209e-40	9.96179e-39
ESRRB	3.02192	1.74007	352.171	1.42695e-78	8.5447e-77
SMR3B	2.97614	2.91416	717.719	4.19486e-158	5.84892e-156
IP6K3	2.97225	3.38694	950.259	1.16508e-208	2.44565e-206
TCL1B	2.90987	1.43903	283.781	1.1265e-63	5.12343e-62
AFF3	2.90365	2.87129	577.847	1.10254e-127	1.23886e-125
G0S2	2.88603	0.897017	180.321	4.12499e-41	1.04227e-39
PCDHA4	2.73459	1.34469	173.241	1.45016e-39	3.4713e-38
GRM1	2.6711	2.18196	390.186	7.53948e-87	5.29482e-85
HDAC9	2.60539	6.21468	2747.78	0	0
SLC47A2	2.60358	2.32268	381.09	7.20586e-85	4.91594e-83
PPP2R2C	2.59824	3.11405	609.492	1.44277e-134	1.70122e-132
AKR1C2	2.55584	4.70759	1298.46	2.44511e-284	7.53331e-282
SLC14A1	2.5148	1.07902	183.363	8.93559e-42	2.32862e-40
SPP1	2.50677	1.81456	268.708	2.17018e-60	9.11095e-59
UNC13A	2.49738	1.40917	179.175	7.33705e-41	1.83686e-39
MLPH	2.49684	0.221816	70.5075	4.58524e-17	4.27255e-16
PARP11	2.47259	1.45182	233.36	1.10299e-52	3.88017e-51
OASL	2.45593	0.688794	123.214	1.25184e-28	2.11616e-27
CACNB4	2.4437	1.54831	225.43	5.91483e-51	1.97872e-49
DDIT3	2.40626	4.06113	902.888	2.31166e-198	4.50584e-196
RASGRP1	2.37975	3.87216	923.277	8.54506e-203	1.71819e-200
PDE11A	2.36974	3.22271	572.304	1.7706e-126	1.94379e-124
ESR1	2.36798	5.46488	1915.6	0	0
AKR1C3	2.35672	4.89908	1296.17	7.69912e-284	2.33442e-281
CAPS	2.35386	3.87255	920.057	4.28324e-202	8.52275e-200
GDF15	2.34026	3.12098	574.734	5.24323e-127	5.82303e-125
ALDH1L1	2.32317	2.84699	448.608	1.44915e-99	1.2088e-97
KLHL1	2.31314	2.26494	279.622	9.07727e-63	3.98607e-61
LY6E	2.28354	3.35525	598.069	4.40426e-132	5.0988e-130
C8orf4	2.26184	2.90836	416.628	1.32281e-92	1.01073e-90
C5orf4	2.25663	0.175654	78.2597	9.03477e-19	9.22406e-18
FOS	2.25089	4.55161	845.113	8.39368e-186	1.49847e-183
AGR2	2.24028	3.46649	521.341	2.16176e-115	2.08555e-113
EGR1	2.23529	5.7399	1789.46	0	0
NUDT7	2.2341	1.29914	161.614	5.02266e-37	1.12083e-35
NCMAP	2.22867	3.60459	476.541	1.2087e-105	1.06891e-103
LDHD	2.20602	0.13617	58.2417	2.31813e-14	1.81628e-13
IFIT2	2.19805	2.37448	284.409	8.22055e-64	3.75667e-62
BCHE	2.19442	1.88303	238.274	9.35697e-54	3.38517e-52
METTL7A	2.19058	5.93905	1603.89	0	0
CNTN1	2.15275	5.78883	1770.09	0	0
BTN3A2	2.13043	0.0788394	68.2312	1.45407e-16	1.31327e-15
AK7	2.11036	2.24465	206.559	7.73765e-47	2.30225e-45
LHX6	2.10434	1.09161	114.033	1.28147e-26	2.01305e-25
NUPR1	2.09605	3.00263	221.14	5.10099e-50	1.67421e-48
P2RX5	2.08165	1.29554	126.025	3.03603e-29	5.22001e-28
CISH	2.06699	1.85893	183.469	8.47105e-42	2.21057e-40
USP18	2.06137	1.22194	145.174	1.96778e-33	3.95668e-32
SLC6A20	2.04808	2.42145	241.974	1.4596e-54	5.36179e-53
GGT1	2.037	0.136069	58.5182	2.01421e-14	1.58662e-13
PDZD4	2.01687	0.236751	68.0217	1.61709e-16	1.45569e-15
BST2	1.99371	1.26281	147.034	7.71475e-34	1.57612e-32
LCN2	1.98882	0.323733	74.4894	6.09656e-18	5.94166e-17
CA11	1.98854	2.81733	330.871	6.20981e-74	3.37948e-72
KIAA0226L	1.98327	0.0536819	52.4568	4.3981e-13	3.19197e-12
CA12	1.97465	2.21463	227.936	1.68098e-51	5.7034e-50
CCDC15	1.96961	1.49315	159.692	1.32108e-36	2.91738e-35
GPNMB	1.96016	2.56971	263.727	2.64296e-59	1.08339e-57
CCDC74B	1.95899	0.957226	114.921	8.19009e-27	1.30048e-25
QPRT	1.94431	4.41383	753.323	7.60047e-166	1.17084e-163
EHF	1.93852	4.9296	1025.92	4.16488e-225	9.47113e-223
ATP1A3	1.93626	1.06646	97.2379	6.14782e-23	8.03803e-22
ALDH3A1	1.88459	6.0055	1048.96	4.09021e-230	9.5282e-228
IER3	1.86264	1.30242	86.5435	1.36699e-20	1.55894e-19
PROM2	1.85619	2.55172	264.89	1.47428e-59	6.08245e-58
ZNF85	1.84866	1.01931	106.468	5.82156e-25	8.4054e-24
NPR1	1.84671	2.32086	169.161	1.12828e-38	2.63155e-37
TXNIP	1.83594	5.27409	980.577	2.99369e-215	6.42534e-213
CCDC74A	1.8252	0.788908	81.1318	2.11155e-19	2.23709e-18
PRLR	1.81807	2.90095	294.23	5.95376e-66	2.79432e-64
ALDOC	1.81209	2.53804	243.481	6.84992e-55	2.54072e-53
KSR2	1.80276	1.18741	112.57	2.68075e-26	4.14973e-25
ZNF429	1.7993	1.52103	147.799	5.24861e-34	1.08154e-32
WNT11	1.78647	1.3826	108.499	2.08976e-25	3.09687e-24
FLRT3	1.76709	3.83129	487.87	4.14301e-108	3.78659e-106
GJA1	1.76108	9.36711	1491.49	0	0
PRR15L	1.75454	1.987	109.803	1.08217e-25	1.63283e-24
DPYSL5	1.74615	0.533165	53.7262	2.30472e-13	1.70738e-12
CYP2S1	1.73806	0.677632	72.2288	1.91638e-17	1.82759e-16
DGAT2	1.72904	1.77391	150.105	1.64469e-34	3.42605e-33
CDA	1.7261	0.0620473	34.7733	3.70417e-09	1.93537e-08
TUBA8	1.72104	1.09157	78.4064	8.38795e-19	8.58664e-18
ACPP	1.70924	1.42592	108.521	2.06665e-25	3.065e-24
DKK1	1.69949	0.419103	58.3127	2.23597e-14	1.75551e-13
ZNF462	1.6862	0.615811	70.0758	5.70688e-17	5.27907e-16
ANKRD22	1.68355	1.09946	70.2718	5.16722e-17	4.79846e-16
SULT1C2	1.6835	2.08114	173.179	1.49575e-39	3.57147e-38
RET	1.68273	0.198842	51.541	7.01169e-13	5.01263e-12
ITIH5	1.68133	1.1642	78.0073	1.0266e-18	1.0442e-17
GSTM2	1.67241	0.887615	64.4199	1.00537e-15	8.6119e-15
ATP5EP2	1.6718	3.04159	282.945	1.7134e-63	7.77421e-62
NRTN	1.67086	1.98015	109.996	9.81812e-26	1.48492e-24
C11orf45	1.66967	2.57848	218.418	2.00155e-49	6.44749e-48
EGFL6	1.66331	2.77931	196.299	1.3411e-44	3.77842e-43
C11orf92	1.6577	0.0789245	29.9842	4.35583e-08	2.03336e-07
RGS16	1.6573	0.2736	52.7276	3.83176e-13	2.79474e-12
S100A1	1.63938	1.0665	81.8746	1.45e-19	1.55258e-18
SLC4A8	1.63798	2.15619	163.918	1.57618e-37	3.60145e-36
SLC18A2	1.63631	0.993202	69.9244	6.16209e-17	5.68364e-16
RELL2	1.62866	0.752931	42.986	5.51331e-11	3.37549e-10
IFIT1	1.62762	2.17212	174.586	7.3732e-40	1.78735e-38
RNF157-AS1	1.6258	1.36531	84.5932	3.66523e-20	4.07528e-19
ST8SIA4	1.62496	2.34176	165.048	8.93082e-38	2.05044e-36
LRRC17	1.62253	3.04826	207.85	4.04432e-47	1.21279e-45
CGREF1	1.61965	1.89712	147.458	6.23044e-34	1.27834e-32
ID3	1.61664	4.02169	298.958	5.55684e-67	2.68726e-65
WASF3	1.59416	3.42958	277.412	2.75198e-62	1.19745e-60
FOXJ1	1.5941	3.09389	243.798	5.84205e-55	2.17959e-53
STRA6	1.58124	0.0620789	37.3915	9.66412e-10	5.33692e-09
ABCG1	1.58117	0.0278623	39.8717	2.712e-10	1.57365e-09
NWD1	1.57167	1.74249	134.568	4.10447e-31	7.51712e-30
RAET1G	1.57155	0.183467	34.4879	4.28899e-09	2.2251e-08
ADAMTS6	1.54084	2.64472	124.776	5.69894e-29	9.73713e-28
MRAP2	1.53917	2.1915	145.149	1.99276e-33	4.00271e-32
DLGAP1	1.53888	1.28805	70.3917	4.86238e-17	4.52417e-16
INHBE	1.52821	5.24785	782.987	2.69763e-172	4.40429e-170
PER3	1.5222	1.03232	79.2186	5.56029e-19	5.74122e-18
PLA2G3	1.522	4.80057	554.517	1.31027e-122	1.35291e-120
NFATC4	1.51891	1.45512	81.4096	1.83465e-19	1.95239e-18
KCNJ8	1.49932	0.683122	56.2541	6.3686e-14	4.87587e-13
CHST2	1.49569	4.24545	489.607	1.73501e-108	1.60885e-106
MAGEA10	1.49257	0.758094	28.3157	1.03057e-07	4.62111e-07
PPFIA2	1.49243	1.52083	98.2255	3.73345e-23	4.95597e-22
C3orf18	1.49039	2.45202	175.243	5.29849e-40	1.29261e-38
JAK3	1.48505	1.57227	102.825	3.66092e-24	5.08589e-23
IQGAP2	1.48098	3.37882	294.776	4.52867e-66	2.13597e-64
TTYH2	1.4774	0.843881	59.1367	1.47092e-14	1.16829e-13
NPTXR	1.47617	2.69198	169.082	1.17395e-38	2.73473e-37
YWHAE	1.47405	8.62932	1395.56	1.93842e-305	6.38409e-303
ANXA9	1.46814	4.08728	343.402	1.15851e-76	6.68577e-75
CASP10	1.46596	3.83434	398.823	9.93681e-89	7.1091e-87
NR5A2	1.44982	0.0018583	19.5988	9.55295e-06	3.44108e-05
ALDH3B2	1.44607	0.961596	62.7713	2.32155e-15	1.94672e-14
AGXT2L1	1.44232	1.43871	75.5206	3.6161e-18	3.56055e-17
MAPRE3	1.43654	0.365325	44.1906	2.97908e-11	1.86395e-10
SLC25A35	1.43192	0.144156	25.9794	3.4508e-07	1.46385e-06
SLC6A12	1.42912	2.5338	103.02	3.31747e-24	4.63573e-23
CALCRL	1.42593	3.10106	247.427	9.45139e-56	3.59643e-54
DNAH2	1.42191	0.302544	31.5142	1.97986e-08	9.55272e-08
LEMD1	1.42178	2.7026	163.708	1.75233e-37	3.9944e-36
STX1A	1.41975	3.14063	187.737	9.91596e-43	2.65659e-41
LRRC56	1.41609	0.135939	27.2985	1.74349e-07	7.62805e-07
KLF9	1.4137	3.33628	206.459	8.13557e-47	2.41688e-45
PRKAR2B	1.40969	3.8897	327.432	3.48471e-73	1.83374e-71
ZNF415	1.40727	3.29688	241.798	1.59468e-54	5.84676e-53
FAM3B	1.40603	0.266302	31.5486	1.94515e-08	9.39713e-08
HSD17B14	1.3975	1.52096	86.0962	1.71389e-20	1.9418e-19
LRRC27	1.39709	0.458122	36.5565	1.48303e-09	8.05942e-09
CXXC4	1.39643	1.09966	51.1266	8.65952e-13	6.14694e-12
ZNF563	1.39634	1.48673	93.9553	3.22732e-22	4.06383e-21
LRRTM4	1.39015	0.726424	54.1473	1.86005e-13	1.38575e-12
LPHN1	1.386	4.73505	354.446	4.5605e-79	2.78322e-77
COL9A3	1.38543	0.833963	47.3904	5.8167e-12	3.87685e-11
LINC00663	1.38534	0.0535524	24.863	6.15531e-07	2.54005e-06
PRSS22	1.3838	1.587	80.0832	3.58978e-19	3.75736e-18
GPRIN3	1.38203	0.96618	57.2527	3.83257e-14	2.9748e-13
CA2	1.38008	2.54413	95.3756	1.57484e-22	2.01491e-21
ZNF177	1.37322	0.372133	31.0854	2.46916e-08	1.17856e-07
FA2H	1.37282	0.788847	54.3679	1.66257e-13	1.24202e-12
KCNH2	1.36244	1.01502	55.3354	1.01624e-13	7.67584e-13
IL17RB	1.3617	1.97996	106.854	4.79272e-25	6.93564e-24
CACNA1G	1.35697	1.38922	63.5334	1.57672e-15	1.33623e-14
TMEM38A	1.35362	1.89246	100.938	9.48924e-24	1.29105e-22
KCND2	1.35083	0.0620939	15.237	9.48289e-05	0.000297247
TSKU	1.34911	4.98299	707.44	7.20709e-156	9.69506e-154
CHRDL1	1.3427	2.2126	109.084	1.55573e-25	2.32168e-24
EPHA3	1.34107	3.1832	188.735	6.00543e-43	1.62257e-41
ZNF492	1.3409	2.21807	127.502	1.44255e-29	2.49598e-28
XYLT2	1.33506	3.93562	328.109	2.48157e-73	1.32042e-71
SORL1	1.33357	7.28648	1824.1	0	0
IFIT3	1.33119	1.46457	60.2774	8.23882e-15	6.65727e-14
MMP11	1.32965	2.15624	123.308	1.19376e-28	2.01978e-27
KANK3	1.32778	0.214107	31.9492	1.5826e-08	7.71589e-08
CGNL1	1.32674	3.4833	252.951	5.90277e-57	2.29176e-55
SLCO2A1	1.32398	1.04953	62.5416	2.60878e-15	2.18087e-14
CCDC136	1.32175	0.621517	35.9636	2.01037e-09	1.07508e-08
PALM3	1.31869	1.45486	79.2243	5.54433e-19	5.72785e-18
MT1F	1.31087	1.87071	68.9904	9.89458e-17	9.02178e-16
SYNE3	1.31057	0.86815	42.0913	8.71105e-11	5.2376e-10
ESRRG	1.31049	0.17562	26.7269	2.34342e-07	1.00956e-06
EDA2R	1.31032	1.65578	79.2656	5.42981e-19	5.61561e-18
ENHO	1.30948	1.34471	71.4432	2.8536e-17	2.69983e-16
PTGER3	1.3075	2.75839	139.676	3.13333e-32	6.00933e-31
SMARCD3	1.30705	3.46055	177.209	1.9718e-40	4.8916e-39
EEF1A2	1.29883	0.644342	36.3601	1.64024e-09	8.85082e-09
CCDC171	1.29862	2.82323	132.451	1.19204e-30	2.14613e-29
PCDH15	1.29765	1.28827	54.0239	1.98067e-13	1.47217e-12
SLC43A1	1.29715	2.09158	90.7233	1.6524e-21	1.9952e-20
ABCA2	1.29554	4.05654	224.615	8.90895e-51	2.95963e-49
RAB39B	1.29528	1.636	85.9141	1.87925e-20	2.12285e-19
TESC	1.29396	0.136042	21.4057	3.71673e-06	1.40449e-05
SAT1	1.28723	7.22126	1086.02	3.60212e-238	9.05364e-236
FAM24B	1.27937	1.49307	74.7231	5.4159e-18	5.2945e-17
C6orf223	1.27862	3.93934	273.558	1.90342e-61	8.15226e-60
GRAMD1C	1.27665	3.22047	173.998	9.91077e-40	2.38733e-38
TMEM86A	1.27558	1.18344	63.6675	1.47297e-15	1.25163e-14
LPIN1	1.27442	4.05477	320.529	1.11068e-71	5.74963e-70
ZNF702P	1.27351	4.01384	315.907	1.1282e-70	5.71644e-69
HOXB7	1.27256	3.2677	233.127	1.24028e-52	4.34712e-51
FAM81A	1.27182	0.906405	45.0796	1.89187e-11	1.20221e-10
IRF5	1.27123	1.80941	78.384	8.48354e-19	8.67519e-18
HOXB13	1.27117	1.81919	69.3184	8.3783e-17	7.66854e-16
MCOLN3	1.26832	3.24263	201.93	7.92034e-46	2.29234e-44
TLR5	1.26777	1.08303	56.3588	6.03824e-14	4.63409e-13
IL27RA	1.26655	2.74284	146.115	1.22493e-33	2.48657e-32
GDPD1	1.26307	2.62165	99.3096	2.15955e-23	2.8908e-22
RNF157	1.26168	4.03689	351.401	2.09951e-78	1.24937e-76
MT2A	1.26163	3.63695	231.717	2.51712e-52	8.7422e-51
SNAP91	1.25883	2.05159	76.882	1.8148e-18	1.81976e-17
HLA-DMB	1.25772	0.167726	26.7831	2.27621e-07	9.81937e-07
ABCA3	1.25508	3.36762	155.687	9.91024e-36	2.14146e-34
CCDC178	1.25434	1.65564	77.2001	1.54487e-18	1.55399e-17
SIGLEC15	1.25049	0.53307	29.5936	5.32818e-08	2.46617e-07
PAIP2B	1.24987	3.67562	232.883	1.40188e-52	4.90453e-51
MLXIPL	1.24845	0.358367	30.2261	3.84493e-08	1.80324e-07
LINC00263	1.2471	2.67939	141.091	1.53661e-32	2.98903e-31
SESN3	1.24164	6.90516	1201	3.70709e-263	1.05691e-260
VEGFC	1.23931	0.819237	44.592	2.42685e-11	1.52945e-10
SLFN5	1.23772	2.11986	59.1541	1.45799e-14	1.15851e-13
FAM47E	1.23601	1.21033	35.7056	2.29507e-09	1.21948e-08
NTNG1	1.23465	2.84792	123.031	1.37287e-28	2.31462e-27
FCGBP	1.23193	0.175677	23.5741	1.20195e-06	4.81637e-06
PDCD4	1.23072	5.1776	517.536	1.45383e-114	1.39553e-112
SLC46A3	1.22819	1.89479	89.0648	3.82093e-21	4.49707e-20
MAN1C1	1.22699	0.432243	25.4336	4.57869e-07	1.91258e-06
ZNF676	1.2266	1.90886	84.8309	3.25003e-20	3.62629e-19
CDH18	1.22371	1.30962	60.3046	8.12564e-15	6.57139e-14
ZNF818P	1.22076	2.42226	92.262	7.59282e-22	9.30925e-21
PEG10	1.21886	7.83082	1503.06	0	0
ABCG4	1.21777	0.425443	21.0968	4.36647e-06	1.63899e-05
SPTLC3	1.21644	2.39753	98.3697	3.47126e-23	4.61113e-22
GAS6	1.20807	4.27815	379.244	1.81793e-84	1.23143e-82
NTRK2	1.20504	1.51469	73.3441	1.08909e-17	1.05016e-16
KIRREL2	1.20292	0.778628	39.2307	3.76578e-10	2.15888e-09
MEGF6	1.1991	3.45855	239.186	5.91691e-54	2.14876e-52
CLIP2	1.19606	2.69834	125.957	3.14268e-29	5.39852e-28
HCG11	1.19584	0.839079	40.046	2.4805e-10	1.44415e-09
TFEB	1.18465	1.14818	48.3008	3.65603e-12	2.48267e-11
SLC16A3	1.18025	5.32376	516.655	2.26128e-114	2.15974e-112
WNT10B	1.17885	1.24408	46.6709	8.39669e-12	5.49481e-11
FUT9	1.17818	3.21462	179.869	5.17656e-41	1.29767e-39
PMAIP1	1.17695	5.0738	420.67	1.74397e-93	1.3542e-91
ESAM	1.17609	1.11578	40.4678	1.99884e-10	1.17086e-09
SUSD2	1.17608	0.483453	33.4968	7.13826e-09	3.60823e-08
ABAT	1.17579	0.191058	24.7884	6.39808e-07	2.63567e-06
SEPT4	1.17538	0.580974	30.4754	3.38132e-08	1.59245e-07
CPE	1.17203	6.49401	759.732	3.07154e-167	4.80923e-165
ICAM1	1.17141	0.705076	27.7034	1.41416e-07	6.23863e-07
ADAMTS3	1.17023	4.25113	247.803	7.82498e-56	2.98349e-54
SCD	1.16635	9.56757	1008.13	3.07523e-221	6.83059e-219
FOXO4	1.16509	2.3501	86.6502	1.29518e-20	1.4797e-19
LHX2	1.16471	0.0535672	20.9208	4.7867e-06	1.78725e-05
SSBP2	1.15917	4.35807	284.677	7.1859e-64	3.29173e-62
GNAZ	1.15903	2.21238	79.3875	5.10476e-19	5.28802e-18
HS1BP3	1.15864	3.47184	154.935	1.44645e-35	3.11501e-34
MCIN	1.15556	0.152092	18.3546	1.83378e-05	6.33778e-05
ABCC6	1.15513	0.273631	24.3383	8.08175e-07	3.28883e-06
MAP2K6	1.15506	4.08614	303.837	4.80759e-68	2.37299e-66
TEX15	1.15156	3.30837	165.853	5.95683e-38	1.36928e-36
SEC16B	1.15097	0.526798	28.6029	8.88489e-08	4.01174e-07
CDKN1A	1.15091	6.12731	706.736	1.02548e-155	1.36984e-153
MESP1	1.15024	0.175545	20.094	7.37277e-06	2.69179e-05
LOC344887	1.14716	0.119908	16.7943	4.1658e-05	0.000137649
HOXA4	1.14638	0.198776	17.6746	2.62102e-05	8.86136e-05
FSIP2	1.14248	0.144086	23.0871	1.54824e-06	6.12689e-06
ZBBX	1.14003	0.167754	23.0281	1.5965e-06	6.3087e-06
ATP1A2	1.13973	1.66945	53.4871	2.60294e-13	1.92123e-12
STEAP1	1.13878	1.7609	36.004	1.96917e-09	1.05483e-08
AKR1C1	1.13681	2.92443	143.246	5.19314e-33	1.02691e-31
ASB9	1.13622	1.67489	69.0204	9.74522e-17	8.89834e-16
IL18	1.13531	1.51762	50.5781	1.14515e-12	8.05106e-12
RASSF2	1.131	1.93461	70.3233	5.03385e-17	4.67688e-16
CCDC28B	1.12927	2.15631	85.5349	2.27648e-20	2.55646e-19
NDUFA4L2	1.11735	0.704972	35.7587	2.23331e-09	1.18766e-08
CDKL2	1.11687	2.5102	109.726	1.12503e-25	1.69616e-24
ARRDC4	1.11256	4.81906	313.502	3.76974e-70	1.89999e-68
ZNF559-ZNF177	1.10995	1.13608	41.6694	1.08087e-10	6.4521e-10
TRIM6-TRIM34	1.10974	1.3344	33.2939	7.92315e-09	3.97656e-08
IFITM1	1.10825	2.60316	116.012	4.72458e-27	7.56487e-26
SLC15A2	1.10611	0.2881	25.9246	3.55016e-07	1.503e-06
LOC440356	1.10371	0.144063	19.4958	1.00819e-05	3.61729e-05
PHF15	1.10332	3.33132	174.349	8.3071e-40	2.0061e-38
DSCR8	1.10271	0.79387	32.5728	1.14813e-08	5.66854e-08
BAI2	1.10158	0.677662	28.2367	1.07349e-07	4.79782e-07
GRB7	1.10144	3.09924	98.8166	2.77008e-23	3.69512e-22
ABHD14B	1.10099	3.25578	105.289	1.05564e-24	1.50709e-23
TNFRSF11B	1.10071	3.53079	161.688	4.83921e-37	1.08369e-35
ZNF879	1.10022	1.079	45.4445	1.57028e-11	1.00454e-10
AJAP1	1.1	3.21843	154.04	2.27034e-35	4.85645e-34
PACSIN1	1.09969	2.25551	84.657	3.54889e-20	3.95051e-19
GLI1	1.09825	0.638628	23.3856	1.32565e-06	5.28104e-06
C7orf10	1.09813	0.997414	38.9046	4.45031e-10	2.53533e-09
SPTBN4	1.09776	0.0105756	20.3528	6.44002e-06	2.36708e-05
NGEF	1.09755	3.4148	157.765	3.48378e-36	7.61408e-35
TRERF1	1.09636	2.66572	98.6912	2.95118e-23	3.93394e-22
ARHGAP31	1.09597	1.08733	29.4413	5.76363e-08	2.65678e-07
ITGA2B	1.09506	0.638629	32.8293	1.00619e-08	5.00135e-08
TNNT1	1.09498	2.14426	65.2497	6.59833e-16	5.72655e-15
ATG16L2	1.09309	0.50841	25.4201	4.61091e-07	1.92562e-06
TMEM55A	1.09277	3.95155	171.326	3.79779e-39	8.97839e-38
RHBDL2	1.08951	0.736922	33.4695	7.23915e-09	3.65536e-08
PGF	1.08942	0.906467	32.7748	1.03478e-08	5.13544e-08
PQLC3	1.08908	3.40221	167.408	2.72502e-38	6.3095e-37
TNFAIP2	1.08837	4.73443	253.724	4.00475e-57	1.55802e-55
TRIB3	1.08752	5.25825	278.034	2.01425e-62	8.80464e-61
CPEB3	1.0865	3.25021	176.922	2.27743e-40	5.62787e-39
ACSS1	1.08629	2.95156	120.428	5.09789e-28	8.42387e-27
TMEM8B	1.08613	1.59575	32.1908	1.39754e-08	6.84683e-08
FLJ43663	1.08603	0.445068	28.0944	1.15542e-07	5.14233e-07
SLITRK5	1.08433	4.39142	341.341	3.25742e-76	1.87419e-74
WDTC1	1.0841	1.27373	43.4083	4.44306e-11	2.73073e-10
CASQ1	1.08006	0.957303	31.1063	2.44279e-08	1.16714e-07
SRGAP3	1.07988	1.67232	52.0484	5.41489e-13	3.8988e-12
H6PD	1.07623	2.3928	89.0137	3.92078e-21	4.61175e-20
MIR4724	1.07436	1.07477	34.5427	4.16996e-09	2.16629e-08
RNF128	1.07421	1.98201	68.4743	1.28544e-16	1.16482e-15
SERPINB9	1.07247	0.726259	28.4753	9.49009e-08	4.27244e-07
LOC283335	1.07054	2.336	64.3848	1.02347e-15	8.75908e-15
SLC16A2	1.07045	0.569054	24.3645	7.97241e-07	3.24779e-06
AR	1.06924	4.93936	297.336	1.25354e-66	6.00131e-65
PPM1E	1.06861	2.69865	107.4	3.63881e-25	5.306e-24
KAZALD1	1.06798	0.863467	34.8556	3.55093e-09	1.85937e-08
C1orf233	1.06768	2.73454	108.09	2.56789e-25	3.77322e-24
USP2	1.06688	1.45164	43.9237	3.41436e-11	2.12654e-10
NOXA1	1.06616	0.095453	18.2115	1.97679e-05	6.80003e-05
ARMC3	1.06594	0.934417	34.6761	3.89392e-09	2.03062e-08
ATP2A3	1.06518	3.21809	108.643	1.94301e-25	2.8861e-24
PCED1A	1.06444	2.36907	84.8446	3.22757e-20	3.60333e-19
TSHZ1	1.06372	3.32672	160.664	8.103e-37	1.79563e-35
SLC2A11	1.06331	0.961609	30.9822	2.60399e-08	1.24074e-07
KREMEN2	1.0629	0.236782	18.3741	1.81505e-05	6.27986e-05
ROR2	1.06163	1.24784	46.7895	7.90354e-12	5.18453e-11
CILP	1.06025	3.66289	173.19	1.48747e-39	3.55615e-38
SEPT3	1.0599	3.93915	204.792	1.87984e-46	5.55004e-45
SSPN	1.05935	2.24063	83.2036	7.40228e-20	8.06148e-19
PPARGC1B	1.05714	2.94241	105.934	7.62215e-25	1.09472e-23
CMBL	1.0562	4.60703	327.542	3.29804e-73	1.74031e-71
ZSCAN30	1.05489	3.02939	146.292	1.12085e-33	2.27772e-32
SLCO4C1	1.05365	3.25467	117.78	1.93713e-27	3.14118e-26
RADIL	1.05339	0.0620442	19.0207	1.29308e-05	4.57075e-05
LOC100130691	1.05287	0.853807	28.1588	1.1176e-07	4.98211e-07
CASC1	1.05221	0.111856	20.3624	6.40764e-06	2.35563e-05
SLC16A13	1.04967	0.644154	28.7533	8.22094e-08	3.72755e-07
PROS1	1.04701	3.21754	110.184	8.93189e-26	1.3541e-24
ESPN	1.04598	4.35474	254.948	2.16652e-57	8.46315e-56
PPAP2B	1.04337	3.84155	214.115	1.73827e-48	5.42555e-47
IFITM2	1.04264	2.7295	92.9153	5.45815e-22	6.74832e-21
SAMD13	1.04006	0.736948	27.6803	1.43109e-07	6.30604e-07
MORN3	1.03896	0.244174	17.8036	2.44917e-05	8.31715e-05
MCC	1.03846	2.51496	93.4637	4.13727e-22	5.16874e-21
IFITM3	1.03274	4.21007	226.541	3.38688e-51	1.14506e-49
ADAM11	1.03265	1.31683	41.1206	1.43123e-10	8.4747e-10
ALDH3B1	1.03261	1.27361	45.7498	1.34364e-11	8.63312e-11
ZC3H6	1.0318	3.31879	147.885	5.0267e-34	1.03693e-32
ID2	1.03085	4.23461	254.608	2.57e-57	1.00188e-55
IFI30	1.0297	5.2523	379.666	1.47097e-84	9.99943e-83
MR1	1.02806	2.59876	101.085	8.81252e-24	1.20069e-22
ELOVL6	1.0277	6.0403	489.298	2.02589e-108	1.86051e-106
CNNM2	1.02463	3.21149	131.68	1.75766e-30	3.1349e-29
TMEM37	1.02457	1.75029	57.465	3.44046e-14	2.67806e-13
PNPLA3	1.02218	2.43227	74.5617	5.87711e-18	5.73071e-17
DPY19L2P2	1.02218	1.00167	31.7445	1.75848e-08	8.52335e-08
LRP1B	1.02185	1.05363	38.1341	6.60457e-10	3.70515e-09
FXYD3	1.02176	1.07898	36.3114	1.68173e-09	9.06445e-09
FOXD1	1.02116	1.26632	37.3183	1.00339e-09	5.53794e-09
EPB41L1	1.02113	3.84875	216.102	6.40751e-49	2.02643e-47
DNAJB4	1.01789	5.17976	369.227	2.75681e-82	1.79729e-80
FNDC4	1.01755	3.80177	181.263	2.56879e-41	6.61307e-40
STARD9	1.01676	1.90179	61.4611	4.51588e-15	3.70543e-14
UPF3B	1.01559	4.58718	162.47	3.26579e-37	7.36519e-36
TTC25	1.01435	1.01053	25.3112	4.87868e-07	2.03132e-06
METTL7B	1.01147	2.22003	73.0025	1.29487e-17	1.24483e-16
FBXL16	1.00988	1.23683	41.7698	1.02676e-10	6.14257e-10
RASSF9	1.00752	4.2406	229.242	8.72076e-52	2.99612e-50
FOSB	1.00661	1.199	18.04	2.16308e-05	7.38369e-05
PROCR	1.00391	2.53801	81.1331	2.11012e-19	2.23682e-18
TCEA3	1.0037	0.392371	18.2063	1.98219e-05	6.81617e-05
TRIM2	1.00058	9.67795	880.739	1.50971e-193	2.82731e-191
PTPRD	-1.00005	1.80354	42.2651	7.97028e-11	4.80734e-10
RASL11B	-1.00222	1.65254	48.1711	3.90598e-12	2.64676e-11
FOXP1	-1.00282	4.98992	356.867	1.35423e-79	8.34465e-78
ADAMTS5	-1.00287	3.50685	115.247	6.94855e-27	1.10794e-25
CNRIP1	-1.00289	0.127918	17.0926	3.56012e-05	0.000118394
SLITRK2	-1.00325	0.244027	15.5297	8.12203e-05	0.000257341
CAV1	-1.00421	4.70203	317.795	4.37681e-71	2.23545e-69
GAL	-1.00607	2.38016	62.8596	2.21981e-15	1.86468e-14
TMSB4X	-1.0071	9.46359	622.456	2.1857e-137	2.65931e-135
PPP1R13L	-1.00725	3.18849	106.299	6.33982e-25	9.13298e-24
HIST1H3J	-1.00746	1.32355	40.7334	1.74482e-10	1.02742e-09
RND3	-1.01058	7.20888	832.807	3.97629e-183	6.84281e-181
BCL2L1	-1.01238	6.87838	617.486	2.63319e-136	3.1437e-134
MIR181A2HG	-1.01306	0.206302	15.3536	8.9152e-05	0.000280557
EGFR	-1.01543	5.77959	377.234	4.98018e-84	3.33795e-82
CEACAM19	-1.01705	0.385468	15.1834	9.75595e-05	0.000305105
ICOSLG	-1.024	3.14529	134.032	5.37631e-31	9.80881e-30
FLNA	-1.02406	10.7462	343.712	9.91819e-77	5.74113e-75
NR2E1	-1.02456	0.280778	19.0488	1.27417e-05	4.50894e-05
ARHGAP23	-1.0254	4.80075	180.052	4.72207e-41	1.18999e-39
PTRF	-1.02962	6.70767	728.081	2.34166e-160	3.289e-158
BCAM	-1.02977	5.4495	371.45	9.04843e-83	5.93962e-81
FZD8	-1.03006	3.36954	121.983	2.32778e-28	3.88682e-27
DNAJA4	-1.03217	1.66352	57.9287	2.71787e-14	2.12513e-13
FER1L6	-1.03224	0.0449929	18.9432	1.3467e-05	4.74711e-05
PELI1	-1.03372	6.80793	859.299	6.91836e-189	1.25861e-186
GABBR2	-1.03387	0.586583	24.3676	7.95952e-07	3.24323e-06
MAMDC4	-1.03711	0.243898	16.5581	4.71809e-05	0.000154456
FBLN5	-1.04204	5.31877	441.017	6.50252e-98	5.30817e-96
RNF182	-1.04338	3.19159	131.972	1.51728e-30	2.71377e-29
JUN	-1.0444	5.15599	238.649	7.75014e-54	2.80917e-52
KIAA1024	-1.04729	0.872922	34.7924	3.66804e-09	1.91807e-08
PALM2	-1.04752	0.502102	26.4709	2.67541e-07	1.14767e-06
LOC100133091	-1.04803	0.444936	17.0341	3.67153e-05	0.000121887
LRRN2	-1.05109	0.947739	37.7722	7.95058e-10	4.42517e-09
PPL	-1.05161	6.04994	403.92	7.71965e-90	5.76019e-88
CDKN2B	-1.05334	4.03732	194.041	4.1714e-44	1.16155e-42
MSC	-1.05594	0.11164	19.1462	1.21076e-05	4.29648e-05
BMP4	-1.05684	1.0871	28.883	7.6884e-08	3.49676e-07
NRL	-1.05956	1.98832	60.2592	8.3153e-15	6.71623e-14
AJUBA	-1.0619	6.81342	777.946	3.36567e-171	5.44839e-169
LOX	-1.06364	5.45843	507.729	1.97885e-112	1.8806e-110
PLCB4	-1.06467	5.62249	558.011	2.27612e-123	2.38892e-121
NFE2L3	-1.06817	4.47422	344.301	7.384e-77	4.30028e-75
CCBP2	-1.06999	1.19479	42.1303	8.53903e-11	5.13579e-10
RGS20	-1.07158	1.65521	63.7052	1.44506e-15	1.2301e-14
COL4A2	-1.07366	6.69393	669.035	1.62005e-147	2.10518e-145
REP15	-1.07588	2.00556	43.8454	3.55367e-11	2.21042e-10
ROR1	-1.07788	3.81657	232.416	1.77177e-52	6.17597e-51
SYT16	-1.08129	1.20243	41.9828	9.2082e-11	5.52434e-10
RAB39A	-1.08155	1.9748	71.2686	3.11764e-17	2.9409e-16
NT5E	-1.08362	3.88275	193.107	6.66939e-44	1.84904e-42
KHDRBS2	-1.08406	2.20423	69.8501	6.39863e-17	5.89613e-16
ZNF784	-1.08414	2.03214	60.9292	5.91662e-15	4.82164e-14
TAGLN2	-1.08778	8.13026	1148.41	9.93672e-252	2.60015e-249
NAV2	-1.08803	5.98261	577.199	1.5253e-127	1.70387e-125
RIMS1	-1.08926	2.74817	102.494	4.32647e-24	5.99741e-23
PLB1	-1.0898	0.344563	23.489	1.25628e-06	5.02459e-06
SEMA3C	-1.09093	7.65984	1067.16	4.5408e-234	1.08423e-231
PRMT1	-1.09539	8.07876	619.905	7.84321e-137	9.48235e-135
FSCB	-1.09821	0.23656	23.7732	1.08381e-06	4.35484e-06
OGFRL1	-1.09997	6.46147	766.238	1.18254e-168	1.86685e-166
EPHA2	-1.10035	6.54955	384.639	1.21622e-85	8.41746e-84
CHN2	-1.1039	2.8033	79.66	4.44724e-19	4.62445e-18
ETS2	-1.1055	5.90333	681.053	3.9444e-150	5.16067e-148
TFPT	-1.11027	2.24552	81.5611	1.69922e-19	1.81434e-18
MYL9	-1.11519	7.90016	665.05	1.19177e-146	1.53819e-144
UBE2S	-1.11581	4.39786	352.768	1.05791e-78	6.37482e-77
ATF5	-1.12195	4.3308	280.06	7.28815e-63	3.23012e-61
LINC00472	-1.1292	2.32498	55.5065	9.31523e-14	7.05269e-13
ITGB4	-1.13033	6.42661	608.62	2.23288e-134	2.61672e-132
ACTG1	-1.1313	12.2178	560.254	7.40301e-124	7.81283e-122
PTCH2	-1.13163	2.75088	88.9595	4.02976e-21	4.7341e-20
SNORD32A	-1.1327	2.81998	69.41	7.99808e-17	7.3381e-16
NKAIN1	-1.13344	0.35135	25.4682	4.49746e-07	1.88029e-06
HERC2P3	-1.1338	1.79889	63.6663	1.47383e-15	1.2518e-14
LOC100652768	-1.13533	0.615563	32.677	1.0882e-08	5.38797e-08
AFAP1L2	-1.13769	6.60601	819.662	2.86647e-180	4.84561e-178
ELOVL2	-1.1457	3.95362	243.096	8.31122e-55	3.06488e-53
NRG1	-1.14802	5.67726	362.906	6.55831e-81	4.13455e-79
BCL2L15	-1.15471	0.0953705	18.4731	1.72322e-05	5.97405e-05
ANO2	-1.15817	0.251351	27.3203	1.72393e-07	7.54594e-07
CDC42EP3	-1.15885	5.97905	732.463	2.61018e-161	3.72087e-159
ZNF876P	-1.16064	1.25509	52.7065	3.87298e-13	2.82157e-12
CD24	-1.16136	6.21532	752.542	1.12361e-165	1.71706e-163
NMNAT2	-1.16396	0.538897	33.3361	7.75317e-09	3.89842e-08
NUAK1	-1.16417	6.92781	867.613	1.07766e-190	1.97936e-188
XKR4	-1.17458	1.82614	68.7755	1.10336e-16	1.00412e-15
SDCBP2	-1.17686	0.71555	32.7883	1.02759e-08	5.10111e-08
ACTN1	-1.17878	8.43442	895.256	1.0545e-196	2.03465e-194
SDC2	-1.17991	8.162	1043.58	6.05147e-229	1.39271e-226
MAP1B	-1.18013	5.16211	368.301	4.38551e-82	2.83404e-80
BEX1	-1.18129	3.33786	186.333	2.0077e-42	5.34137e-41
SFRP1	-1.18524	2.79594	123.393	1.14366e-28	1.93844e-27
PNMA2	-1.18644	2.6052	117.262	2.51524e-27	4.06482e-26
GATSL3	-1.18959	2.65477	110.631	7.12932e-26	1.08427e-24
TGFB1I1	-1.19008	2.52336	86.8412	1.17591e-20	1.34495e-19
LOXL2	-1.19197	2.01462	79.7199	4.31434e-19	4.49605e-18
FGF13	-1.19539	2.22493	92.932	5.41232e-22	6.70468e-21
WTIP	-1.19686	4.53568	332.701	2.47996e-74	1.36519e-72
RBP4	-1.19852	0.848642	40.8084	1.6791e-10	9.89636e-10
FOXI3	-1.20264	0.206364	24.4949	7.45083e-07	3.04636e-06
TEAD1	-1.20645	6.51504	939.656	2.35117e-206	4.88174e-204
NFKBID	-1.21097	0.997289	35.4309	2.64264e-09	1.39833e-08
UGCG	-1.21166	5.89988	757.959	7.45994e-167	1.15853e-164
HDAC7	-1.21528	6.08839	439.297	1.53942e-97	1.24601e-95
LGR5	-1.2222	2.61093	132.186	1.36264e-30	2.44176e-29
MYH14	-1.23038	7.44931	527.471	1.00258e-116	9.72151e-115
ANXA3	-1.23258	8.24045	1402.33	6.56045e-307	2.19856e-304
S100A2	-1.23784	5.95408	775.35	1.23457e-170	1.98174e-168
PDZRN3	-1.24154	2.24359	97.2083	6.24031e-23	8.15338e-22
CSRP1	-1.24798	8.68813	964.824	7.95137e-212	1.68763e-209
TMCC3	-1.248	3.91564	252.446	7.60749e-57	2.94167e-55
CD38	-1.24877	1.29122	41.4749	1.19395e-10	7.10051e-10
KCTD15	-1.25005	0.556959	30.4605	3.4073e-08	1.6035e-07
TPM2	-1.25157	3.27106	193.085	6.74647e-44	1.8677e-42
CDH2	-1.25199	6.81533	1079.93	7.58571e-237	1.88185e-234
ACTN4	-1.25403	9.48796	887.439	5.27797e-195	1.0082e-192
MXRA5	-1.26276	3.7397	234.105	7.58651e-53	2.68863e-51
GPD1	-1.27345	0.947948	41.3716	1.25871e-10	7.46937e-10
SLIT2	-1.27349	5.39032	490.118	1.34311e-108	1.25152e-106
KRT23	-1.27523	3.49525	256.45	1.01931e-57	4.0396e-56
ZDHHC15	-1.27551	2.37682	125.123	4.78305e-29	8.19425e-28
GLIPR1	-1.28707	4.50482	324.455	1.55042e-72	8.11402e-71
LFNG	-1.28875	2.08886	94.5706	2.36509e-22	2.99987e-21
COTL1	-1.29066	7.63922	1491.58	0	0
BAMBI	-1.29262	1.17931	62.7291	2.37188e-15	1.98718e-14
TLE4	-1.29298	1.23265	67.8252	1.78651e-16	1.60441e-15
IL20RA	-1.29486	0.720885	26.8418	2.20811e-07	9.53852e-07
CACNG4	-1.29672	1.41876	77.8249	1.12594e-18	1.14159e-17
KRT19	-1.30075	8.30291	744.231	7.20946e-164	1.0759e-161
LIMS2	-1.30166	1.88926	86.6203	1.31487e-20	1.5013e-19
AHNAK	-1.30644	7.53485	619.873	7.9701e-137	9.57515e-135
SALL4	-1.30824	0.398911	32.219	1.37735e-08	6.74966e-08
CLSTN2	-1.31789	0.720713	36.1556	1.82173e-09	9.7914e-09
CT60	-1.31846	0.720781	42.7757	6.13902e-11	3.74417e-10
MICAL2	-1.33141	5.35732	316.596	7.98825e-71	4.05828e-69
CITED2	-1.33742	5.1359	652.436	6.59713e-144	8.40122e-142
GH1	-1.33959	0.773177	37.3017	1.01197e-09	5.58204e-09
FAM189A2	-1.34678	1.92925	100.09	1.45635e-23	1.96463e-22
PTPRB	-1.34724	4.37173	332.019	3.49163e-74	1.90563e-72
TUBB2B	-1.34934	4.36001	345.851	3.39383e-77	1.98254e-75
SLC43A3	-1.35383	1.7206	97.1044	6.57668e-23	8.56358e-22
SERTAD1	-1.3583	4.28463	478.831	3.83844e-106	3.41032e-104
GNG4	-1.35911	0.337472	29.5924	5.33138e-08	2.46705e-07
AFF2	-1.37032	0.793652	48.0978	4.05476e-12	2.73979e-11
TRO	-1.37439	3.94524	393.059	1.78653e-87	1.26863e-85
FAM49A	-1.38017	2.08676	113.118	2.03273e-26	3.16974e-25
VWF	-1.3854	0.96122	44.3316	2.77209e-11	1.739e-10
CDK6	-1.3855	9.09011	1633.58	0	0
KIFC3	-1.38732	5.29379	353.01	9.36738e-79	5.6805e-77
FAM19A4	-1.38763	0.520387	30.7781	2.89284e-08	1.37392e-07
ITGB8	-1.38796	7.21769	1635.14	0	0
SDR16C5	-1.39215	0.111796	23.4907	1.25519e-06	5.02127e-06
ACTA2	-1.40565	5.46676	702.447	8.78145e-155	1.16488e-152
FRY	-1.40631	0.151827	24.4839	7.49348e-07	3.06183e-06
NTN4	-1.4133	4.73003	649.405	3.00986e-143	3.80758e-141
COL12A1	-1.41805	8.79457	1634.17	0	0
GRAMD2	-1.42542	0.135865	29.8709	4.61781e-08	2.14935e-07
MIR4751	-1.42854	0.167614	37.576	8.79195e-10	4.87218e-09
CCNA1	-1.43336	3.28681	182.556	1.34093e-41	3.48495e-40
MYH9	-1.43909	9.93227	633.596	8.25622e-140	1.02409e-137
PXDN	-1.44641	4.06492	363.939	3.90661e-81	2.48747e-79
MYCN	-1.46413	4.49633	444.636	1.0603e-98	8.73007e-97
TUFT1	-1.46423	5.70291	1017.76	2.4794e-223	5.57195e-221
HIST1H4D	-1.46904	6.31727	1199.75	6.92438e-263	1.94514e-260
NUDT10	-1.47119	0.167622	33.2558	8.07999e-09	4.04784e-08
FLT1	-1.49423	0.378721	47.4768	5.56591e-12	3.71878e-11
RASGEF1B	-1.50055	5.53041	880.28	1.8999e-193	3.52348e-191
C3orf70	-1.5102	2.3037	167.649	2.41389e-38	5.60269e-37
ZYX	-1.51285	5.73418	1071.02	6.56567e-235	1.58756e-232
ADAMTSL3	-1.51306	3.99548	432.483	4.68243e-96	3.72682e-94
LRRN1	-1.51496	3.24517	235.178	4.42738e-53	1.57783e-51
PCDH19	-1.51821	0.0103191	25.5402	4.33263e-07	1.81495e-06
NEXN	-1.52347	2.87811	187.503	1.11512e-42	2.97917e-41
STK32B	-1.52414	0.704613	60.3439	7.96492e-15	6.44686e-14
ADAMTS8	-1.53409	0.0534341	39.1585	3.90761e-10	2.23482e-09
ANKRD1	-1.54825	4.47154	346.617	2.31116e-77	1.36258e-75
SERTAD4	-1.5508	2.67667	162.657	2.97213e-37	6.71877e-36
COL4A1	-1.55899	6.27267	1229.72	2.11584e-269	6.21797e-267
PMEPA1	-1.56131	5.86076	1074.5	1.14996e-235	2.81622e-233
GPRC5A	-1.56182	3.99661	416.686	1.28469e-92	9.85551e-91
FAM84A	-1.56245	1.33031	77.6317	1.24161e-18	1.25488e-17
SERPINB8	-1.56328	1.22891	94.7378	2.17352e-22	2.76238e-21
TIAM2	-1.56971	1.84836	108.371	2.22936e-25	3.29352e-24
CYR61	-1.57712	7.89249	1523.43	0	0
FGF18	-1.57767	6.76411	1567.3	0	0
NBEAP1	-1.59526	2.36649	184.218	5.81332e-42	1.52746e-40
DUSP8	-1.59887	0.974754	65.9542	4.61522e-16	4.04404e-15
NCF2	-1.60269	0.996984	56.6111	5.31122e-14	4.09092e-13
GREM1	-1.60361	0.167592	45.9947	1.18576e-11	7.64955e-11
RCAN2	-1.62443	3.27171	359.315	3.97022e-80	2.47033e-78
TUBA4A	-1.63681	6.29181	1269.78	4.17494e-278	1.24609e-275
HIST1H2AL	-1.63763	4.5492	530.895	1.8043e-117	1.78579e-115
EGLN3	-1.63882	2.52472	225.471	5.79554e-51	1.94222e-49
NCKAP5	-1.64966	0.638298	58.4496	2.08571e-14	1.63888e-13
EDNRA	-1.65197	3.7382	388.903	1.43417e-86	9.99838e-85
CAPN13	-1.65657	2.94032	271.181	6.2742e-61	2.65742e-59
FOSL2	-1.65775	3.64034	363.453	4.98615e-81	3.1643e-79
TNC	-1.65841	6.93782	1540.43	0	0
SERTAD4-AS1	-1.66241	0.965871	56.937	4.50009e-14	3.4816e-13
LDLRAD4	-1.66357	4.99949	1054.29	2.84568e-231	6.71088e-229
LYPD1	-1.66902	0.699266	72.1725	1.97183e-17	1.8786e-16
PDLIM7	-1.67005	5.52547	743.726	9.28009e-164	1.37417e-161
HMCN1	-1.67381	1.92447	154.994	1.40465e-35	3.03182e-34
IGFBP5	-1.675	8.23787	2251.11	0	0
LOC727924	-1.6792	3.02287	284.136	9.42495e-64	4.29679e-62
SAMD4A	-1.69153	5.34736	834.208	1.97138e-183	3.42339e-181
ARHGAP6	-1.69339	0.412279	56.3523	6.05811e-14	4.64747e-13
UNC13D	-1.69413	0.988211	91.5599	1.08262e-21	1.32058e-20
MICALCL	-1.6954	0.574642	59.4311	1.2665e-14	1.01013e-13
UPK3B	-1.70173	3.46659	402.006	2.01445e-89	1.48e-87
GPR141	-1.71	1.07433	73.593	9.6005e-18	9.28551e-17
GDA	-1.71396	4.73736	744.532	6.19996e-164	9.32532e-162
TFPI2	-1.71595	7.31134	2086.44	0	0
COL26A1	-1.75288	5.9483	1151.37	2.2638e-252	6.006e-250
AFP	-1.76143	0.672038	42.6639	6.50022e-11	3.95059e-10
CALD1	-1.76657	8.29343	3357.8	0	0
EPPK1	-1.76904	4.93417	370.937	1.16984e-82	7.65285e-81
ACTBL2	-1.77631	1.13984	62.8134	2.27252e-15	1.90728e-14
STX11	-1.78019	0.848582	90.018	2.35999e-21	2.8105e-20
ANKRD33B	-1.79509	5.27004	886.099	1.03242e-194	1.95261e-192
LRRN4	-1.80002	0.818828	89.7572	2.69254e-21	3.1926e-20
GJB3	-1.80901	2.40523	192.467	9.19962e-44	2.52851e-42
OTOGL	-1.81168	1.09522	103.165	3.08388e-24	4.31878e-23
OR4N4	-1.81327	1.15157	83.4554	6.51683e-20	7.11746e-19
MYADM	-1.82702	5.4944	1501.87	0	0
TNFRSF12A	-1.83423	7.36679	1829.47	0	0
ARHGAP24	-1.83757	1.96785	184.718	4.52208e-42	1.19146e-40
LOC100505812	-1.8575	0.768129	76.4178	2.29577e-18	2.28406e-17
HRH1	-1.86467	0.997089	102.124	5.21571e-24	7.19353e-23
PRICKLE1	-1.86637	6.43767	1745.76	0	0
SPON1	-1.87623	9.23783	2281.3	0	0
IQCJ-SCHIP1	-1.87979	4.64741	838.116	2.78711e-184	4.92957e-182
SCHIP1	-1.88023	4.64776	835.719	9.2525e-184	1.62148e-181
BTBD11	-1.89685	2.67021	250.216	2.32959e-56	8.93571e-55
ENC1	-1.902	3.7143	543.938	2.62257e-120	2.63665e-118
LEPREL1	-1.92123	6.59002	2201.77	0	0
STC1	-1.92468	0.843675	65.8209	4.93824e-16	4.31322e-15
IRS2	-1.92566	4.00184	578.105	9.68706e-128	1.09492e-125
CXCR4	-1.9258	3.43783	379.152	1.90389e-84	1.28509e-82
GBP1	-1.93113	3.19419	392.753	2.08224e-87	1.47315e-85
TGFB2	-1.93747	5.54133	1648.98	0	0
PTHLH	-1.96178	1.19074	134.816	3.62166e-31	6.67126e-30
CREB5	-1.96709	1.91503	188.756	5.94112e-43	1.60975e-41
ELMO1	-1.96847	2.08027	216.828	4.44919e-49	1.41177e-47
LUZP2	-1.97287	0.26614	55.8095	7.98457e-14	6.07171e-13
COLEC12	-1.97313	1.70705	136.874	1.285e-31	2.41121e-30
SFRP2	-1.98222	1.41859	139.591	3.27015e-32	6.26544e-31
LHX9	-1.98531	2.33183	214.17	1.69111e-48	5.28701e-47
FSTL3	-2.02328	5.24084	1154.81	4.04474e-253	1.08821e-250
CNTNAP4	-2.02544	0.660738	95.1986	1.72213e-22	2.20041e-21
ACTG2	-2.03361	0.638227	94.4742	2.48312e-22	3.14331e-21
NRP2	-2.06037	0.688342	77.4146	1.38585e-18	1.39771e-17
TRHDE	-2.07438	3.2168	333.879	1.37375e-74	7.60618e-73
KCNIP1	-2.10297	1.13983	129.061	6.57816e-30	1.15812e-28
PIP5K1B	-2.11016	0.638184	75.1317	4.40337e-18	4.32236e-17
PCDH7	-2.11362	4.18029	708.442	4.36478e-156	5.9132e-154
CTGF	-2.11518	7.49369	2234.54	0	0
FOSL1	-2.12477	0.228942	72.9624	1.32145e-17	1.2691e-16
COL15A1	-2.12556	0.0103027	56.0919	6.91622e-14	5.28244e-13
WNT5B	-2.13713	0.933949	95.8888	1.21523e-22	1.56529e-21
PRSS23	-2.13932	7.38977	3699	0	0
COL8A1	-2.14756	1.04045	132.705	1.04874e-30	1.89348e-29
GFRA1	-2.14794	3.65882	631.367	2.52015e-139	3.1058e-137
FSTL4	-2.16368	0.64953	93.6225	3.81813e-22	4.77629e-21
TMEM178A	-2.16554	3.06425	494.02	1.90123e-109	1.78903e-107
LAMA3	-2.18516	6.33771	2440.1	0	0
NTF3	-2.1909	2.02286	209.189	2.06453e-47	6.23997e-46
TPM1	-2.21697	9.97452	2744.73	0	0
VGLL1	-2.21775	0.0361828	42.0785	8.76821e-11	5.26783e-10
CLIC5	-2.21933	3.24127	457.619	1.58511e-101	1.33977e-99
MTUS2	-2.23052	1.49552	185.719	2.73363e-42	7.23239e-41
IGFBP1	-2.23576	0.43194	84.3175	4.21368e-20	4.65259e-19
COL1A1	-2.24565	6.54244	1736.77	0	0
VIM	-2.25803	5.52314	1951.94	0	0
PALM2-AKAP2	-2.28362	4.90701	1415.35	9.70E-310	3.30932e-307
MAGEA1	-2.28731	0.715428	113.353	1.80604e-26	2.82316e-25
AKAP2	-2.29222	4.88961	1391.33	1.61145e-304	5.21728e-302
RELN	-2.30755	4.55919	1112.24	7.21618e-244	1.86275e-241
IGFBP3	-2.32356	11.415	2242.75	0	0
RNF152	-2.35263	2.03997	232.866	1.41396e-52	4.93773e-51
TRHDE-AS1	-2.35719	0.236441	89.3706	3.2737e-21	3.86252e-20
LRP2	-2.36652	1.95648	233.351	1.10788e-52	3.8902e-51
ADRB2	-2.36829	1.5327	164.178	1.38337e-37	3.16468e-36
ARHGDIB	-2.37231	2.58169	400.471	4.34859e-89	3.1346e-87
PTN	-2.3958	0.598049	92.3657	7.20531e-22	8.8455e-21
LBH	-2.39681	6.6466	3265.02	0	0
ME3	-2.40138	0.175391	79.0851	5.94918e-19	6.12621e-18
CNN1	-2.42403	3.12392	642.315	1.04845e-141	1.30898e-139
PDGFB	-2.44556	6.35731	2277.98	0	0
GADD45B	-2.44614	4.65628	1178.96	2.28338e-258	6.23103e-256
HCLS1	-2.47399	4.77949	1552.35	0	0
KRT80	-2.47831	6.22914	1564.59	0	0
ZBED2	-2.5228	1.4799	239.698	4.57725e-54	1.66542e-52
BDNF	-2.5228	1.69894	282.835	1.81078e-63	8.17721e-62
PHLDB2	-2.53653	5.00569	1844.95	0	0
EDN1	-2.54426	3.21189	566.684	2.95534e-125	3.18943e-123
WNT5A	-2.55016	4.33921	1198.87	1.07113e-262	2.96532e-260
SDPR	-2.61839	2.00114	297.523	1.14138e-66	5.47806e-65
NEFH	-2.64153	1.31976	208.804	2.50554e-47	7.56095e-46
ANKRD30A	-2.66137	2.73066	503.811	1.40838e-111	1.33183e-109
BACH2	-2.70911	3.46687	769.125	2.78549e-169	4.43404e-167
TAGLN	-2.72131	9.62484	1815.34	0	0
DNER	-2.73079	2.65603	480.206	1.92702e-106	1.73631e-104
KCNA5	-2.78739	0.087002	95.6493	1.37146e-22	1.76415e-21
RPSAP52	-2.82734	1.12753	140.455	2.11737e-32	4.08959e-31
CYP7B1	-2.89145	1.8136	300.627	2.40555e-67	1.16923e-65
SNAR-G2	-2.89444	0.302177	75.5808	3.50747e-18	3.46073e-17
AKAP12	-2.90602	7.62128	4490.32	0	0
MARCH1	-2.95391	2.3983	460.601	3.5579e-102	3.02058e-100
GATM	-3.02171	2.08861	386.991	3.74157e-86	2.59897e-84
ADRA1B	-3.33149	1.66329	368.722	3.5518e-82	2.3077e-80
TIMP3	-3.61448	3.54931	1105.52	2.08268e-242	5.30444e-240
NCAM1	-3.67486	3.01573	981.457	1.92745e-215	4.18387e-213
FAT3	-3.82565	1.58914	420.69	1.72659e-93	1.34617e-91
ST6GAL2	-3.91606	1.06581	286.287	3.20325e-64	1.47088e-62
MAMDC2	-4.0944	5.06275	3736.02	0	0
EDN2	-4.09921	3.51221	1328.93	5.8496e-291	1.83179e-288
KRT17	-4.20558	7.16595	6746.12	0	0
GCNT4	-4.44316	1.96788	471.793	1.30509e-104	1.14357e-102
KRTAP2-3	-4.79758	5.15561	4181.05	0	0

## Sheet: Supplemental Table 2
Supplemental Table 2. List of component genes in up- and down-regulated gene ontology (GO) catergories.
Up-regulated
GO terms	Description	P value	FDR	Genes
GO:0042592	homeostatic process	5.2675e-07	0.000598586	WDTC1, PTGER3, MCOLN3, GSTM2, NPR1, ATP1A2, CASQ1, NR5A2, G0S2, ESRRG, AKR1C1, PCDH15, IFIT1, SCD, CNNM2, ANO1, DGAT2, SESN3, IL18, WNT10B, SLC4A8, DDIT3, KSR2, GAS6, ESRRB, CA12, ABAT, MT2A, MT1F, FA2H, YWHAE, P2RX5, ATP2A3, CACNA1G, MAP2K6, SIGLEC15, PMAIP1, ICAM1, JAK3, ATP1A3, ID2, LPIN1, RASSF2, FOXA2, FAM3B, ABCG1, PNPLA3, SPP1, ELOVL6, PRLR, EGR1, PPARGC1B, TRERF1, MRAP2, GJA1, GRM1, ESR1,…
GO:0051240	positive regulation of multicellular organismal process	4.73499e-07	0.000598586	NCMAP, PTGER3, S100A1, NPR1, G0S2, ESRRG, TLR5, RET, DKK1, CPEB3, SCD, IFITM1, WNT11, IL18, CNTN1, WNT10B, GLI1, DDIT3, TESC, KSR2, WASF3, SLITRK5, GAS6, NFATC4, PGF, FOS, ESRRB, RASGRP1, MESP1, ABAT, HOXB7, FOXJ1, ICAM1, IL27RA, UNC13A, SPTBN4, ID2, LPIN1, FLRT3, FOXA2, IL17RB, EPHA3, SPP1, ELOVL6, VEGFC, PRLR, FOXD1, EGR1, PPARGC1B, PACSIN1, GJA1, RAET1G, HDAC9, STX1A, IRF5, SMARCD3, EGR3, CA2,…
GO:1901700	response to oxygen-containing compound	1.05911e-07	0.000192568	ID3, WDTC1, TXNIP, ATP1A2, AKR1C1, AKR1C2, AKR1C3, RET, DKK1, CPEB3, SCD, PDCD4, ANO1, DGAT2, WNT11, SESN3, IL18, KCNJ8, WNT10B, TESC, GAS6, NFATC4, FOS, ABAT, P2RX5, PPP1R1B, HOXB13, MAP2K6, ICAM1, PALM3, JAK3, GDF15, ATP1A3, FOSB, LPIN1, CALCRL, TRIB3, FOXA2, GGT1, CISH, EPHA3, GRAMD1C, BCHE, SPP1, PRLR, EGR1, PPARGC1B, CDKN1A, ESR1, HDAC9, MLXIPL, COL1A2, PRKAR2B, IRF5, CA2, ENHO, KLF9, NTRK2,…
GO:0009719	response to endogenous stimulus	2.28634e-05	0.00742324	WDTC1, GSTM2, TXNIP, ATP1A2, NR5A2, ESRRG, AKR1C1, AKR1C2, AKR1C3, DKK1, CPEB3, PDCD4, SCGB2A1, SESN3, PGR, WNT10B, PGF, FOS, ESRRB, CILP, ABCA3, HOXB13, ICAM1, JAK3, GDF15, ATP1A3, FOSB, LPIN1, FNDC4, TRIB3, FLRT3, ABCG1, GGT1, CISH, BCHE, SPP1, PRLR, FOXD1, EGR1, PPARGC1B, CDKN1A, ESR1, HDAC9, COL1A2, PEG10, PRKAR2B, EGR3, CA2, ENHO, KLF9, NTRK2, ROR2, ABCA2, AR, FOXO4, CHRDL1
GO:0022610	biological adhesion	1.36445e-05	0.00459416	AJAP1, NTNG1, VAV3, ANXA9, RET, PCDH15, IL18, ESAM, SSPN, CNTN1, PPFIA2, TESC, GAS6, RASGRP1, ABAT, ITGA2B, FOXJ1, ICAM1, JAK3, KIRREL2, CGREF1, FLRT3, FOXA2, EPHA3, SPP1, CDH18, TGFBI, PCDHA1, PCDHA2, PCDHA3, PCDHA4, PCDHA5, PCDHA6, PCDHA7, PCDHA8, PCDHA9, PCDHA10, PCDHA11, PCDHA12, PCDHA13, PCDHAC1, PCDHAC2, RELL2, HLA-DMB, RADIL, AGR2, GPNMB, EGR3, UNC5D, TMEM8B, EGFL6
GO:0007155	cell adhesion	1.16397e-05	0.00459416	AJAP1, NTNG1, VAV3, ANXA9, RET, PCDH15, IL18, ESAM, SSPN, CNTN1, PPFIA2, TESC, GAS6, RASGRP1, ABAT, ITGA2B, FOXJ1, ICAM1, JAK3, KIRREL2, CGREF1, FLRT3, FOXA2, EPHA3, SPP1, CDH18, TGFBI, PCDHA1, PCDHA2, PCDHA3, PCDHA4, PCDHA5, PCDHA6, PCDHA7, PCDHA8, PCDHA9, PCDHA10, PCDHA11, PCDHA12, PCDHA13, PCDHAC1, PCDHAC2, RELL2, HLA-DMB, RADIL, AGR2, GPNMB, EGR3, UNC5D, TMEM8B, EGFL6
GO:1901701	cellular response to oxygen-containing compound	8.57937e-07	0.000664431	ID3, WDTC1, AKR1C1, AKR1C2, AKR1C3, RET, CPEB3, PDCD4, ANO1, DGAT2, WNT11, SESN3, IL18, WNT10B, TESC, GAS6, NFATC4, FOS, MAP2K6, ICAM1, JAK3, GDF15, ATP1A3, LPIN1, CALCRL, TRIB3, FOXA2, CISH, EPHA3, GRAMD1C, SPP1, PRLR, EGR1, PPARGC1B, ESR1, HDAC9, MLXIPL, COL1A2, PRKAR2B, CA2, ENHO, KLF9, NTRK2, LCN2, AR, FOXO4
GO:0048878	chemical homeostasis	2.97675e-05	0.00930095	WDTC1, PTGER3, MCOLN3, GSTM2, NPR1, ATP1A2, CASQ1, NR5A2, AKR1C1, IFIT1, CNNM2, ANO1, DGAT2, SESN3, IL18, SLC4A8, DDIT3, GAS6, CA12, MT2A, MT1F, FA2H, YWHAE, P2RX5, ATP2A3, CACNA1G, ICAM1, ATP1A3, FOXA2, FAM3B, ABCG1, PNPLA3, GRM1, ESR1, MLXIPL, STEAP1, PRKAR2B, KCNH2, CA2, ENHO, LCN2, ABCA2, FOXO4
GO:0009725	response to hormone	1.66555e-06	0.000946346	WDTC1, TXNIP, ATP1A2, NR5A2, ESRRG, AKR1C1, AKR1C2, AKR1C3, SCGB2A1, SESN3, PGR, WNT10B, PGF, FOS, ESRRB, ABCA3, HOXB13, ICAM1, JAK3, GDF15, ATP1A3, FOSB, LPIN1, TRIB3, ABCG1, GGT1, CISH, BCHE, SPP1, PRLR, EGR1, PPARGC1B, CDKN1A, ESR1, HDAC9, PRKAR2B, CA2, ENHO, KLF9, ABCA2, AR, FOXO4
GO:0033993	response to lipid	2.74007e-07	0.000415166	ID3, TXNIP, ATP1A2, NR5A2, ESRRG, AKR1C2, AKR1C3, RET, DKK1, SCD, PDCD4, SCGB2A1, DGAT2, WNT11, PGR, IL18, KCNJ8, WNT10B, TESC, NFATC4, FOS, ESRRB, ABCA3, HOXB13, ICAM1, PALM3, ATP1A3, FOSB, ABCG1, GGT1, EPHA3, GRAMD1C, BCHE, SPP1, PPARGC1B, CDKN1A, ESR1, CA2, KLF9, LCN2, ABCA2, AR
GO:0014070	response to organic cyclic compound	1.32103e-05	0.00459416	ID3, GSTM2, TXNIP, ATP1A2, NR5A2, ESRRG, AKR1C3, IFIT1, SCGB2A1, PGR, IL18, KCNJ8, WNT10B, NFATC4, FOS, ESRRB, ABCA3, ABAT, P2RX5, PPP1R1B, HOXB13, PMAIP1, ICAM1, ATP1A3, FOSB, GGT1, GRAMD1C, BCHE, SPP1, EGR1, PPARGC1B, CDKN1A, ESR1, PRKAR2B, CA2, KLF9, ABCA2, AR
GO:0098609	cell-cell adhesion	6.09033e-06	0.00263653	NTNG1, ANXA9, RET, PCDH15, IL18, ESAM, GAS6, RASGRP1, ABAT, ITGA2B, FOXJ1, ICAM1, JAK3, KIRREL2, FLRT3, FOXA2, CDH18, PCDHA1, PCDHA2, PCDHA3, PCDHA4, PCDHA5, PCDHA6, PCDHA7, PCDHA8, PCDHA9, PCDHA10, PCDHA11, PCDHA12, PCDHA13, PCDHAC1, PCDHAC2, HLA-DMB, GPNMB, EGR3, UNC5D
GO:0032870	cellular response to hormone stimulus	3.46549e-06	0.00157895	WDTC1, ATP1A2, NR5A2, ESRRG, AKR1C1, AKR1C2, AKR1C3, SCGB2A1, SESN3, PGR, WNT10B, PGF, FOS, ESRRB, ICAM1, JAK3, GDF15, ATP1A3, FOSB, LPIN1, TRIB3, CISH, SPP1, PRLR, PPARGC1B, ESR1, HDAC9, PRKAR2B, CA2, ENHO, KLF9, AR, FOXO4
GO:0048871	multicellular organismal homeostasis	9.89504e-07	0.000664431	PTGER3, G0S2, ESRRG, PCDH15, SCD, IL18, WNT10B, DDIT3, KSR2, ESRRB, ABAT, FA2H, MAP2K6, SIGLEC15, LPIN1, SPP1, ELOVL6, PRLR, EGR1, PPARGC1B, MRAP2, GJA1, MLXIPL, PRKAR2B, CA2, TNFRSF11B, LCN2
GO:0044057	regulation of system process	3.06928e-05	0.00930095	NCMAP, PTGER3, GSTM2, S100A1, NPR1, ATP1A2, CASQ1, KCNJ5, WASF3, GAS6, ABAT, YWHAE, ATP2A3, CACNA1G, ICAM1, SPTBN4, ATP1A3, TNNT1, CALCRL, NPTXR, ACPP, SMR3B, GJA1, GRM1, STX1A, KCNH2
GO:0098742	cell-cell adhesion via plasma-membrane adhesion molecules	5.77469e-09	2.62489e-05	NTNG1, RET, PCDH15, ESAM, ICAM1, FLRT3, CDH18, PCDHA1, PCDHA2, PCDHA3, PCDHA4, PCDHA5, PCDHA6, PCDHA7, PCDHA8, PCDHA9, PCDHA10, PCDHA11, PCDHA12, PCDHA13, PCDHAC1, PCDHAC2, UNC5D
GO:0048545	response to steroid hormone	1.2537e-05	0.00459416	TXNIP, ATP1A2, NR5A2, ESRRG, AKR1C3, SCGB2A1, PGR, FOS, ESRRB, ABCA3, ICAM1, ATP1A3, FOSB, BCHE, SPP1, PPARGC1B, CDKN1A, ESR1, CA2, KLF9, ABCA2, AR
GO:0001101	response to acid chemical	1.30626e-05	0.00459416	ID3, AKR1C1, AKR1C2, AKR1C3, RET, DKK1, CPEB3, SCD, DGAT2, WNT11, SESN3, WNT10B, TESC, NFATC4, ICAM1, EPHA3, BCHE, EGR1, COL1A2, NTRK2
GO:0007156	homophilic cell adhesion via plasma membrane adhesion molecules	1.19466e-09	1.08606e-05	RET, PCDH15, ESAM, CDH18, PCDHA1, PCDHA2, PCDHA3, PCDHA4, PCDHA5, PCDHA6, PCDHA7, PCDHA8, PCDHA9, PCDHA10, PCDHA11, PCDHA12, PCDHA13, PCDHAC1, PCDHAC2
GO:0001659	temperature homeostasis	6.8243e-08	0.000171834	PTGER3, G0S2, ESRRG, SCD, IL18, WNT10B, DDIT3, KSR2, ABAT, MAP2K6, LPIN1, ELOVL6, PRLR, EGR1, PPARGC1B, GJA1, LCN2
GO:0071229	cellular response to acid chemical	3.47366e-06	0.00157895	ID3, AKR1C1, AKR1C2, AKR1C3, RET, CPEB3, DGAT2, WNT11, SESN3, WNT10B, TESC, NFATC4, EPHA3, EGR1, COL1A2, NTRK2
GO:1990845	adaptive thermogenesis	1.97911e-06	0.00105836	G0S2, ESRRG, SCD, IL18, WNT10B, DDIT3, KSR2, MAP2K6, LPIN1, ELOVL6, PRLR, PPARGC1B, GJA1, LCN2
GO:0120161	regulation of cold-induced thermogenesis	1.02321e-06	0.000664431	G0S2, ESRRG, SCD, IL18, WNT10B, DDIT3, KSR2, MAP2K6, LPIN1, ELOVL6, PRLR, PPARGC1B, GJA1, LCN2
GO:0106106	cold-induced thermogenesis	1.02321e-06	0.000664431	G0S2, ESRRG, SCD, IL18, WNT10B, DDIT3, KSR2, MAP2K6, LPIN1, ELOVL6, PRLR, PPARGC1B, GJA1, LCN2
GO:0061337	cardiac conduction	8.27397e-06	0.00341903	NPR1, ATP1A2, CASQ1, KCNJ5, YWHAE, ATP2A3, CACNA1G, SPTBN4, ATP1A3, GJA1, KCNH2
GO:0120162	positive regulation of cold-induced thermogenesis	3.4375e-06	0.00157895	G0S2, ESRRG, SCD, IL18, KSR2, LPIN1, ELOVL6, PRLR, PPARGC1B, GJA1, LCN2
GO:0034340	response to type I interferon	1.61255e-06	0.000946346	IFIT2, IFIT3, IFIT1, IFITM2, IFITM1, IFITM3, OASL, BST2, USP18, EGR1, IRF5
GO:0071357	cellular response to type I interferon	8.96607e-07	0.000664431	IFIT2, IFIT3, IFIT1, IFITM2, IFITM1, IFITM3, OASL, BST2, USP18, EGR1, IRF5
GO:0060337	type I interferon signaling pathway	8.96607e-07	0.000664431	IFIT2, IFIT3, IFIT1, IFITM2, IFITM1, IFITM3, OASL, BST2, USP18, EGR1, IRF5
GO:0035455	response to interferon-alpha	7.56063e-08	0.000171834	IFIT2, IFIT3, IFITM2, IFITM1, IFITM3, GAS6, BST2
Down-regulated
GO terms	Description	P value	FDR	Genes
GO:0009888	tissue development	2.29886e-08	0.000208989	VIM, TAGLN, WNT5B, KRT80, TPM1, KRTAP2-3, KRT17, COL1A1, LAMA3, LBH, ACTG2, LRP2, NRP2, DNER, PDGFB, WNT5A, COL8A1, PHLDB2, GCNT4, ADRB2, EDN1, IGFBP1, PTN, CYP7B1
GO:0006928	movement of cell or subcellular component	1.69622e-07	0.000398325	EDN2, VIM, GFRA1, BDNF, NCAM1, WNT5B, KCNA5, NTF3, ARHGDIB, TPM1, COL1A1, LAMA3, NRP2, DNER, NEFH, PDGFB, WNT5A, PHLDB2, EDN1, IGFBP3, RELN, PTN, CYP7B1
GO:0040011	locomotion	4.24985e-07	0.000643924	EDN2, GFRA1, BDNF, FOSL1, NCAM1, WNT5B, NTF3, ARHGDIB, TPM1, COL1A1, LAMA3, NRP2, DNER, PDGFB, WNT5A, PHLDB2, EDN1, IGFBP3, RELN, PTN, CYP7B1
GO:0045595	regulation of cell differentiation	2.33328e-05	0.0087355	VIM, BDNF, WNT5B, NTF3, COL1A1, FSTL3, LBH, TMEM178A, LRP2, PDGFB, WNT5A, PHLDB2, HCLS1, FSTL4, EDN1, IGFBP3, RELN, PTN
GO:0051674	localization of cell	2.0672e-05	0.00854223	EDN2, WNT5B, NTF3, ARHGDIB, TPM1, COL1A1, LAMA3, NRP2, DNER, PDGFB, WNT5A, PHLDB2, EDN1, IGFBP3, RELN, PTN, CYP7B1
GO:0048870	cell motility	2.0672e-05	0.00854223	EDN2, WNT5B, NTF3, ARHGDIB, TPM1, COL1A1, LAMA3, NRP2, DNER, PDGFB, WNT5A, PHLDB2, EDN1, IGFBP3, RELN, PTN, CYP7B1
GO:0016477	cell migration	5.21637e-06	0.00278953	EDN2, WNT5B, NTF3, ARHGDIB, TPM1, COL1A1, LAMA3, NRP2, DNER, PDGFB, WNT5A, PHLDB2, EDN1, IGFBP3, RELN, PTN, CYP7B1
GO:0022610	biological adhesion	2.46461e-05	0.0087355	FAT3, NCAM1, ARHGDIB, TPM1, CNTNAP4, COL1A1, LAMA3, FSTL3, NRP2, WNT5A, COL8A1, PHLDB2, PCDH7, RELN, PTN, COL15A1
GO:0007155	cell adhesion	2.29332e-05	0.0087355	FAT3, NCAM1, ARHGDIB, TPM1, CNTNAP4, COL1A1, LAMA3, FSTL3, NRP2, WNT5A, COL8A1, PHLDB2, PCDH7, RELN, PTN, COL15A1
GO:0051270	regulation of cellular component movement	1.75261e-07	0.000398325	EDN2, WNT5B, NTF3, ARHGDIB, TPM1, COL1A1, LAMA3, NRP2, NEFH, PDGFB, WNT5A, PHLDB2, EDN1, IGFBP3, RELN, PTN
GO:0007167	enzyme linked receptor protein signaling pathway	1.92435e-06	0.00145786	VIM, GFRA1, BDNF, NTF3, COL1A1, FSTL3, LRP2, NRP2, PDGFB, WNT5A, FSTL4, ADRB2, IGFBP1, IGFBP3, PTN
GO:0040012	regulation of locomotion	9.92675e-07	0.00100271	EDN2, WNT5B, NTF3, ARHGDIB, TPM1, COL1A1, LAMA3, NRP2, PDGFB, WNT5A, PHLDB2, EDN1, IGFBP3, RELN, PTN
GO:2000145	regulation of cell motility	3.44815e-07	0.000626943	EDN2, WNT5B, NTF3, ARHGDIB, TPM1, COL1A1, LAMA3, NRP2, PDGFB, WNT5A, PHLDB2, EDN1, IGFBP3, RELN, PTN
GO:0030334	regulation of cell migration	1.38456e-07	0.000398325	EDN2, WNT5B, NTF3, ARHGDIB, TPM1, COL1A1, LAMA3, NRP2, PDGFB, WNT5A, PHLDB2, EDN1, IGFBP3, RELN, PTN
GO:0032989	cellular component morphogenesis	2.75497e-05	0.0087355	GFRA1, BDNF, NCAM1, NTF3, TPM1, LRP2, NRP2, NEFH, WNT5A, PHLDB2, FSTL4, EDN1, RELN, PTN
GO:0008284	positive regulation of cell proliferation	1.74537e-05	0.00835114	EDN2, FOSL1, KCNA5, NTF3, LBH, LRP2, NRP2, PDGFB, WNT5A, HCLS1, EDN1, PTN, CYP7B1
GO:0042330	taxis	1.90754e-06	0.00145786	EDN2, GFRA1, BDNF, FOSL1, NCAM1, NTF3, NRP2, PDGFB, WNT5A, EDN1, RELN, CYP7B1
GO:0006935	chemotaxis	1.84399e-06	0.00145786	EDN2, GFRA1, BDNF, FOSL1, NCAM1, NTF3, NRP2, PDGFB, WNT5A, EDN1, RELN, CYP7B1
GO:0007169	transmembrane receptor protein tyrosine kinase signaling pathway	2.96473e-05	0.0087355	GFRA1, BDNF, NTF3, COL1A1, NRP2, PDGFB, WNT5A, FSTL4, ADRB2, IGFBP1, IGFBP3
GO:0003012	muscle system process	2.83255e-06	0.00171671	EDN2, VIM, KCNA5, GATM, TPM1, CNN1, ACTG2, ADRB2, ADRA1B, EDN1
GO:0006936	muscle contraction	3.66776e-06	0.00208398	EDN2, VIM, KCNA5, TPM1, CNN1, ACTG2, ADRB2, ADRA1B, EDN1
GO:0048015	phosphatidylinositol-mediated signaling	2.74629e-05	0.0087355	NTF3, PDGFB, HCLS1, EDN1, RELN, PIP5K1B
GO:0006937	regulation of muscle contraction	1.84517e-05	0.00838723	EDN2, TPM1, CNN1, ADRB2, ADRA1B, EDN1
GO:0014065	phosphatidylinositol 3-kinase signaling	1.0597e-05	0.00535207	NTF3, PDGFB, HCLS1, EDN1, RELN, PIP5K1B
GO:0003073	regulation of systemic arterial blood pressure	9.17073e-07	0.00100271	EDN2, TPM1, PDGFB, ADRB2, ADRA1B, EDN1
GO:0006940	regulation of smooth muscle contraction	2.19557e-06	0.00153538	EDN2, CNN1, ADRB2, ADRA1B, EDN1
GO:0003044	regulation of systemic arterial blood pressure mediated by a chemical signal	9.37031e-07	0.00100271	EDN2, TPM1, ADRB2, ADRA1B, EDN1
GO:1990874	vascular smooth muscle cell proliferation	3.04365e-05	0.0087355	TPM1, CNN1, PDGFB, EDN1
GO:1904705	regulation of vascular smooth muscle cell proliferation	3.04365e-05	0.0087355	TPM1, CNN1, PDGFB, EDN1
GO:0001993	regulation of systemic arterial blood pressure by norepinephrine-epinephrine	2.5798e-06	0.00167521	TPM1, ADRB2, ADRA1B

## Sheet: Supplemental Table 3
Supplemental Table 3. List of differentially expressed genes (FDR < 0.01, FC > 2, Log2CPM > 0) in FOXA2KD HEC1B vs HEC1B cells. FC, fold change; CPM, counts per million reads mapped; LR, likelihood ratio, FDR, false discovery rate
Genes	Log2FC	Log2CPM	LR	P value	FDR
ANGPTL4	4.85147	3.08963	12.2313	0.000469934	0.00991582
CHRD	4.77294	0.138907	13.7745	0.000206115	0.00514771
THEMIS2	4.41294	3.07664	37.4016	9.61453e-10	1.17132e-07
TMPRSS4	4.08811	1.73132	18.3395	1.84836e-05	0.000708827
NGFR	3.81179	1.48799	36.6227	1.4335e-09	1.67418e-07
PAPPA2	3.77909	6.4757	44.958	2.01304e-11	3.32532e-09
SHH	3.60131	3.82687	29.9893	4.3444e-08	3.69978e-06
EDAR	3.4622	0.519836	16.4873	4.89771e-05	0.00163597
MIR4260	3.30084	0.297111	35.8846	2.0936e-09	2.35605e-07
SCN7A	3.24426	1.81266	47.9789	4.30833e-12	8.39725e-10
MUC1	3.20827	4.07494	25.683	4.02359e-07	2.51056e-05
DUSP15	3.10969	1.6389	67.0136	2.69643e-16	9.35476e-14
KBTBD11	3.06411	1.88495	20.3769	6.35943e-06	0.000279608
PARK2	2.99334	4.99538	115.838	5.1564e-27	5.41594e-24
CDKN1A	2.97048	4.20757	66.924	2.82172e-16	9.52633e-14
TMCC3	2.94493	2.26973	22.3467	2.27607e-06	0.000116301
MID1	2.9206	6.75967	79.2219	5.55102e-19	2.49875e-16
LAMB3	2.84831	6.05384	91.9103	9.06968e-22	5.1961e-19
PLA2G7	2.84385	0.977683	26.326	2.88375e-07	1.87355e-05
PTAFR	2.82652	4.96132	39.6861	2.98245e-10	4.08596e-08
LOXL1	2.82584	1.03084	46.6657	8.41878e-12	1.53044e-09
FAM107A	2.79355	0.585452	25.839	3.71121e-07	2.3545e-05
DLX5	2.76426	0.668607	29.5075	5.57021e-08	4.54847e-06
LOXL1-AS1	2.72962	0.479704	30.1347	4.03053e-08	3.49149e-06
TP73	2.72031	1.51894	52.7651	3.75926e-13	8.07643e-11
RARB	2.7194	0.740057	19.9774	7.83646e-06	0.000338256
MMP28	2.61961	0.353422	16.1299	5.9142e-05	0.0019016
ARHGEF3	2.56575	6.57554	40.2698	2.21199e-10	3.12089e-08
SLPI	2.51429	7.54835	34.0019	5.5059e-09	5.75108e-07
HIVEP3	2.51206	4.12357	59.9276	9.84118e-15	3.00093e-12
PTK6	2.5042	0.950668	17.0259	3.68738e-05	0.0012815
FLJ22184	2.50238	0.0627225	14.8518	0.000116296	0.00326215
IGFBP6	2.44655	6.32636	27.5429	1.53652e-07	1.0799e-05
MYCN	2.40924	0.998553	20.0032	7.73141e-06	0.000334485
CUBN	2.38393	0.993344	25.7388	3.90897e-07	2.45525e-05
SH3PXD2A	2.34692	1.70667	16.1779	5.76621e-05	0.00186554
ITGB4	2.33645	6.49305	44.9001	2.07351e-11	3.37946e-09
CAPN6	2.31724	0.646694	20.7682	5.18379e-06	0.000235588
TCP11L2	2.30783	5.14739	18.9319	1.35471e-05	0.000546351
MACC1	2.28231	3.42805	17.2814	3.22323e-05	0.00115195
STAT5A	2.28004	2.11033	37.9905	7.10906e-10	8.96026e-08
LGR5	2.25509	4.79407	30.8508	2.78642e-08	2.52045e-06
SLC43A2	2.1861	5.04914	45.4764	1.54486e-11	2.63127e-09
SLC16A6	2.17846	3.29102	42.3565	7.60629e-11	1.15044e-08
FAM20C	2.17811	2.10758	37.7288	8.12939e-10	1.01784e-07
CXCL16	2.17321	1.652	29.3244	6.1219e-08	4.90427e-06
PARP10	2.17102	3.25102	54.2963	1.72426e-13	4.02455e-11
LOC284865	2.15942	0.657221	14.4427	0.000144485	0.00384738
LOC100506421	2.15659	5.79323	93.3148	4.46055e-22	2.81104e-19
SERPINA3	2.11992	3.57216	36.6213	1.43456e-09	1.67418e-07
MIR4758	2.10977	0.21521	15.944	6.52429e-05	0.00206613
AVPR2	2.1078	2.99447	15.5968	7.83864e-05	0.00239286
TMEM252	2.10548	5.83111	29.3539	6.02964e-08	4.85091e-06
SEMA3B	2.09604	4.97749	27.9191	1.26494e-07	9.19804e-06
FSCN2	2.07511	0.566755	13.1246	0.00029145	0.00664674
KLF2	2.05593	1.74276	25.5451	4.32166e-07	2.66141e-05
PARP9	2.05283	3.80744	57.3046	3.73282e-14	1.05332e-11
PCLO	2.04944	6.04187	44.7384	2.25194e-11	3.63891e-09
TTC3P1	2.04799	2.38605	38.4224	5.69754e-10	7.27822e-08
SOD3	2.03714	1.98208	34.4389	4.39849e-09	4.69818e-07
SPP1	2.03135	10.7503	20.8223	5.03922e-06	0.000230124
NRP2	1.98556	4.24378	27.4726	1.59338e-07	1.1116e-05
LOC100131096	1.96773	1.87179	14.0431	0.000178664	0.00460822
KRT19	1.95989	8.85531	26.6936	2.38405e-07	1.58707e-05
FAM189A2	1.95959	0.131884	15.1498	9.93115e-05	0.00287042
TSPAN31	1.95738	2.31337	19.053	1.27136e-05	0.000518025
AHNAK2	1.94061	8.82399	25.669	4.05287e-07	2.52051e-05
SLC52A3	1.94027	2.05147	25.1708	5.24717e-07	3.12943e-05
LIMCH1	1.93792	4.79813	45.8015	1.3086e-11	2.26976e-09
NOV	1.9309	7.46336	27.0037	2.03069e-07	1.38102e-05
LURAP1L	1.92747	3.41326	39.727	2.92055e-10	4.03036e-08
PRR15	1.91781	0.529376	20.4363	6.16477e-06	0.000272953
FAM83B	1.91547	1.51573	25.4664	4.5016e-07	2.75428e-05
PGM5	1.90166	3.9646	22.1162	2.56636e-06	0.000129041
SCNN1A	1.8943	3.70025	22.157	2.51236e-06	0.000126663
KLLN	1.83998	2.08335	32.9192	9.60704e-09	9.50946e-07
SETBP1	1.83257	2.44512	22.6862	1.90737e-06	9.93411e-05
DPP4	1.81348	7.88929	17.6943	2.59406e-05	0.000950451
IFIH1	1.8066	1.74137	19.0919	1.24575e-05	0.000509785
CDC42EP5	1.80461	0.905811	15.1324	0.000100229	0.00287984
NFAM1	1.8009	0.0838169	12.9518	0.000319622	0.0071259
KIAA1217	1.80004	5.52902	34.9376	3.40451e-09	3.67803e-07
CXCR4	1.7957	4.82487	13.8797	0.000194894	0.00493923
ELF3	1.79197	4.67952	14.9387	0.00011106	0.00314797
PLBD2	1.78613	3.41464	15.3055	9.14494e-05	0.00268887
TBC1D2	1.78217	5.36314	39.0665	4.0961e-10	5.49226e-08
CHPF	1.77604	5.24975	45.3873	1.61682e-11	2.70509e-09
TG	1.77348	0.677398	14.5003	0.000140135	0.00375267
MAP2	1.76684	4.60864	25.4057	4.64536e-07	2.82396e-05
DTX3L	1.76155	5.96693	42.3004	7.82761e-11	1.17451e-08
ALS2CL	1.75437	6.31541	35.9421	2.03267e-09	2.31504e-07
PRICKLE2	1.73195	4.5248	18.0515	2.15011e-05	0.000811376
MSLN	1.72108	4.03152	16.2732	5.48346e-05	0.00179983
TOB1	1.72029	7.51702	38.8521	4.57167e-10	6.0442e-08
VIM	1.70683	11.9899	39.2277	3.77149e-10	5.09313e-08
NEIL1	1.7011	1.17727	12.697	0.00036625	0.00798653
SLFN5	1.69799	6.09475	46.3195	1.00461e-11	1.80887e-09
ZNF140	1.69771	3.5639	27.2163	1.81919e-07	1.24615e-05
CELSR3	1.69685	2.19818	18.3864	1.80341e-05	0.000692994
TSPAN10	1.68972	0.16082	13.8113	0.000202115	0.00507462
LAMA5	1.68699	7.39682	25.435	4.57549e-07	2.79046e-05
ANKRD30BL	1.68116	7.85617	13.2818	0.000268002	0.006263
IMPG2	1.67343	0.066318	12.7556	0.000354938	0.00781195
LGALS3BP	1.66697	7.08915	30.0407	4.23076e-08	3.61931e-06
IFIT3	1.66275	3.87209	12.2562	0.000463712	0.0098174
ST7-AS1	1.66161	0.0337853	15.5292	8.12402e-05	0.00245748
SMG7	1.65869	6.08266	13.3785	0.000254522	0.00603007
C1orf226	1.65574	4.45326	32.1908	1.39753e-08	1.3412e-06
ACTL8	1.65445	1.47357	19.522	9.94495e-06	0.000418751
SLC9A2	1.6516	2.80792	26.8152	2.23865e-07	1.49555e-05
ANKRD24	1.64574	1.09206	14.7732	0.000121247	0.00336114
ISG20	1.62658	2.05275	12.865	0.000334789	0.00742032
LRG1	1.61572	3.63931	14.2722	0.00015818	0.00417674
SNORA74B	1.6112	1.12997	12.2466	0.000466097	0.00985686
KSR2	1.61066	3.03837	13.276	0.000268832	0.006267
MST1R	1.60744	4.62096	32.2239	1.37391e-08	1.32526e-06
TTC39A	1.60707	3.75293	12.2833	0.000457023	0.00968663
PLEC	1.59178	8.64297	28.4558	9.58642e-08	7.27875e-06
SOGA1	1.58358	2.49803	17.7164	2.56406e-05	0.000943116
PIP5K1B	1.5671	3.34839	20.4683	6.06285e-06	0.000269071
MFSD6	1.54942	1.62996	16.8575	4.02948e-05	0.00138588
PLEKHG4B	1.54906	4.32835	36.6715	1.39811e-09	1.65204e-07
PWWP2B	1.54409	1.69535	16.4803	4.91575e-05	0.00163911
GATA6	1.52966	2.69272	17.3505	3.10816e-05	0.00111717
RAPH1	1.52381	6.1613	15.2395	9.47028e-05	0.00276271
ACOX2	1.51884	1.63997	12.9954	0.00031225	0.00700692
ZFHX3	1.51485	5.78713	26.8625	2.1846e-07	1.47508e-05
ITGA3	1.50992	10.0661	22.7147	1.87925e-06	9.88763e-05
SPINT1	1.50494	3.13997	13.7019	0.000214236	0.00528076
CAPN5	1.50296	3.6962	35.4536	2.61204e-09	2.85452e-07
SDSL	1.50166	4.44787	29.255	6.34535e-08	5.01947e-06
DHRS3	1.50052	5.07472	15.3583	8.89309e-05	0.00263945
PRR5L	1.48829	4.12359	14.7666	0.00012167	0.003363
KLHL13	1.47697	5.37178	26.8285	2.22335e-07	1.49059e-05
SGPP2	1.4759	3.80685	37.0663	1.14178e-09	1.37493e-07
DOCK3	1.47199	3.57102	12.295	0.000454171	0.00964783
LAMB2	1.46452	7.84054	45.8533	1.27449e-11	2.23107e-09
HSPA1B	1.45649	7.13197	21.9855	2.74723e-06	0.000136323
ZNF880	1.45616	2.57852	25.3587	4.76009e-07	2.87522e-05
NAV2	1.45015	4.49299	20.2544	6.77985e-06	0.000296713
LRP1	1.44468	5.28186	15.7503	7.22777e-05	0.00224731
FOXC1	1.44187	5.88594	26.358	2.83644e-07	1.84917e-05
ENO2	1.44025	5.52097	15.8068	7.01508e-05	0.00220311
LTBP4	1.41788	4.66692	20.1038	7.33527e-06	0.000319541
ZNF790-AS1	1.41401	1.03085	15.5692	7.95417e-05	0.00241892
EPPK1	1.41199	1.83338	13.1157	0.000292839	0.00666953
PTPRB	1.41158	3.38972	12.5786	0.000390185	0.00841145
SLC2A1	1.39449	7.00008	17.9856	2.22583e-05	0.000835705
PPL	1.39292	6.24835	17.8863	2.34504e-05	0.000872742
RNF150	1.38512	2.73341	17.1518	3.45084e-05	0.00121493
JAG2	1.38077	2.96061	13.8706	0.000195835	0.00495469
L1CAM	1.37653	8.39521	21.3339	3.8584e-06	0.000181913
FZD8	1.37648	2.09492	15.313	9.10869e-05	0.00268656
SULT1C2	1.37617	3.78867	18.8225	1.43468e-05	0.000571882
SNORA53	1.37604	4.02098	16.1614	5.81671e-05	0.00187663
GPR56	1.37569	5.15966	25.1828	5.2144e-07	3.11973e-05
HRCT1	1.37199	1.34843	14.7752	0.00012112	0.00336114
TRPM4	1.37198	4.89031	27.2681	1.77109e-07	1.22653e-05
MARCH9	1.36614	2.56461	21.6672	3.24283e-06	0.000157202
JAG1	1.35838	8.65306	21.1835	4.17349e-06	0.000194345
KIAA0825	1.35631	1.26237	12.9286	0.000323606	0.00718208
TUBB3	1.35411	4.88917	25.7114	3.96472e-07	2.48202e-05
MPZL2	1.35346	3.28309	15.5183	8.17122e-05	0.00246781
TLR5	1.3521	2.9372	13.1746	0.000283772	0.00650302
GLT8D2	1.35019	4.41578	34.0821	5.28359e-09	5.54953e-07
GOLGA8A	1.34557	2.8756	18.1742	2.01589e-05	0.000768396
HGS	1.34538	6.88721	30.8417	2.79961e-08	2.52045e-06
COL27A1	1.34015	3.58254	16.7693	4.22097e-05	0.00143718
SLC44A2	1.33996	7.47048	40.7583	1.72272e-10	2.50537e-08
TRIM2	1.33789	6.83114	36.9037	1.24113e-09	1.47577e-07
ORAI3	1.33051	4.24018	18.1607	2.03022e-05	0.000770749
HLA-B	1.32785	5.07577	23.2461	1.4254e-06	7.67765e-05
SLC30A4	1.32487	1.91144	13.2502	0.000272547	0.00631467
GPR133	1.31987	4.14673	24.8875	6.07767e-07	3.59077e-05
MAP1LC3B	1.30947	5.56288	14.6423	0.000129962	0.00353534
MYEOV	1.30652	6.53594	29.7951	4.80197e-08	3.99394e-06
IRS2	1.30157	5.56323	22.1947	2.46356e-06	0.000124535
GCH1	1.29623	2.97518	19.4771	1.01813e-05	0.000425858
PMEL	1.28392	1.74758	13.008	0.000310169	0.00698934
NPL	1.28249	3.57386	15.2347	9.49434e-05	0.00276271
IGFBP3	1.28167	8.13891	30.4661	3.39756e-08	2.97381e-06
C2orf81	1.28138	2.49435	18.931	1.35533e-05	0.000546351
C1orf21	1.28107	1.77528	14.0354	0.000179399	0.00462087
STC1	1.2745	8.23484	18.6664	1.55704e-05	0.000610734
MAST4	1.27349	4.33904	23.5545	1.21423e-06	6.71236e-05
RIMKLA	1.26939	4.35391	14.5188	0.000138768	0.00373192
HTR7P1	1.26374	3.97258	15.716	7.35998e-05	0.00227738
KIAA1407	1.26307	3.61026	19.1887	1.1841e-05	0.000487725
PLXNA3	1.24913	3.81841	15.4214	8.60095e-05	0.0025811
NOS1AP	1.24628	2.69053	15.8929	6.70288e-05	0.0021156
KLHL21	1.24471	6.23084	14.8134	0.000118688	0.00331939
SREBF1	1.24349	6.21615	30.9304	2.67453e-08	2.43099e-06
PLOD2	1.24309	7.1169	18.4033	1.78749e-05	0.000688276
SNORA74A	1.23938	3.03597	15.0822	0.00010293	0.00294402
MALAT1	1.2379	10.7914	19.2635	1.13863e-05	0.000471051
ADPRHL1	1.23786	3.4053	22.7991	1.79851e-06	9.55132e-05
HEBP1	1.23594	4.84405	14.3956	0.000148151	0.0039339
TSC22D1	1.23479	7.10869	27.2539	1.78418e-07	1.23108e-05
CCDC103	1.23348	2.70231	16.184	5.74767e-05	0.00186554
EMP1	1.22561	8.79154	15.3364	8.99672e-05	0.00265769
NCOR2	1.2246	6.32934	13.7999	0.000203345	0.00509873
MOB3C	1.21753	1.95203	12.2872	0.000456066	0.0096772
LAMC2	1.215	10.2321	20.4959	5.97604e-06	0.000265842
ABCA4	1.21496	2.86178	19.728	8.92852e-06	0.000379332
PSD4	1.21411	3.38448	17.9054	2.32164e-05	0.000865738
SWAP70	1.2125	7.23185	33.3415	7.73138e-09	7.85857e-07
NAGLU	1.20959	4.75844	19.1728	1.19403e-05	0.000490745
BCAM	1.20867	6.98011	15.7473	7.23903e-05	0.00224731
BAHCC1	1.20684	4.3804	18.4122	1.77915e-05	0.000686461
LTBP3	1.2061	4.41466	15.6256	7.72018e-05	0.0023656
EYA3	1.20336	7.55034	21.9593	2.78487e-06	0.000137829
ARHGEF37	1.20306	3.00414	15.0466	0.000104889	0.00299551
SH3TC2	1.20149	5.72357	19.4881	1.01229e-05	0.000425298
ARSG	1.20034	3.66726	14.8641	0.000115541	0.00325547
MYO1E	1.19929	6.72096	24.5656	7.18237e-07	4.21708e-05
NDRG4	1.19909	3.05804	14.7621	0.000121963	0.00336618
SERPINB1	1.19666	6.67934	17.1759	3.40732e-05	0.00120448
FYN	1.19649	3.54159	23.8721	1.02952e-06	5.82756e-05
MEGF6	1.19636	3.19401	15.6028	7.81378e-05	0.00239041
MIDN	1.19412	5.41203	13.8238	0.000200778	0.00505648
TMOD1	1.19329	4.68835	14.0582	0.000177235	0.0045776
TMEM198B	1.19264	2.32547	13.8688	0.000196028	0.00495469
CPT1B	1.18694	2.98665	13.5253	0.000235365	0.00566134
B3GALT1	1.18075	3.05663	13.2143	0.000277828	0.00639783
PLEKHG3	1.18052	5.05783	14.7494	0.000122787	0.00338399
PLEKHM1	1.17232	5.35229	14.7408	0.000123346	0.00339444
PRICKLE4	1.17008	2.95318	14.5098	0.000139431	0.00373912
FSD1L	1.16852	3.89312	22.9267	1.68298e-06	8.96291e-05
GALNT12	1.16788	3.9899	21.69	3.2046e-06	0.000155749
MRM1	1.167	3.38765	19.9325	8.02231e-06	0.000344704
GPCPD1	1.16668	5.02993	19.0707	1.25961e-05	0.000514344
ZMIZ1	1.1632	5.45313	16.7848	4.18679e-05	0.0014288
MAPKAPK3	1.15596	8.36989	27.7187	1.40298e-07	1.00473e-05
CAV1	1.15481	10.0187	19.0319	1.28554e-05	0.000522674
ANKRD20A19P	1.15092	3.63063	18.5312	1.67145e-05	0.000651555
PPDPF	1.1506	5.38253	16.9948	3.74816e-05	0.00130023
KCTD12	1.14785	4.23157	13.5386	0.000233702	0.00562849
WDR52	1.14506	4.19957	22.7111	1.88276e-06	9.88763e-05
CCT6B	1.14	3.22983	18.8244	1.43324e-05	0.000571882
FICD	1.13491	2.59027	14.2843	0.000157169	0.00415584
STK11IP	1.12413	3.34428	16.2058	5.68208e-05	0.00184897
GRN	1.1205	8.37694	18.155	2.03632e-05	0.000771517
TPP1	1.11906	5.40304	16.9484	3.84099e-05	0.00132514
MAP1A	1.11444	5.46921	20.8907	4.86246e-06	0.00022259
BNC2	1.11421	3.2425	13.4918	0.000239607	0.00573418
TNIK	1.1132	4.47632	14.7907	0.000120124	0.00334472
POTEF	1.10933	2.45891	12.7335	0.000359157	0.00786816
KIAA1244	1.10834	5.9074	23.6616	1.1485e-06	6.44321e-05
NFIX	1.10599	4.70784	17.2408	3.29297e-05	0.00117245
FGD6	1.10211	6.09018	29.5035	5.58154e-08	4.54847e-06
ARMC5	1.10163	2.67002	14.5305	0.000137911	0.00371947
MAFG-AS1	1.09232	2.73347	13.3422	0.000259502	0.00610977
SEMA3F	1.0911	6.89882	22.6254	1.96867e-06	0.000102252
BDH1	1.08946	3.8661	17.7175	2.56263e-05	0.000943116
CENPBD1	1.0822	3.36931	12.6382	0.000377949	0.00816629
PRKCDBP	1.07949	3.67449	20.6064	5.64071e-06	0.000253309
JUP	1.06772	7.40661	17.917	2.30752e-05	0.000862173
RASEF	1.06644	5.76466	25.7639	3.85835e-07	2.43967e-05
NAV1	1.06291	3.80165	12.948	0.00032026	0.00713172
ZCWPW1	1.05433	3.26595	12.6886	0.000367883	0.00800367
PARP14	1.05124	7.20615	23.7593	1.09165e-06	6.16081e-05
PELI2	1.0421	4.48463	16.612	4.58588e-05	0.00154272
B4GALT1	1.04195	7.17412	16.0299	6.23489e-05	0.00198781
SEZ6L2	1.04038	6.42315	13.8333	0.000199763	0.00504234
HOXD8	1.0298	3.3555	17.1967	3.37018e-05	0.00119625
EPM2AIP1	1.01726	6.85786	27.1851	1.84881e-07	1.26187e-05
SIM2	1.01346	3.6658	13.6856	0.000216107	0.00531302
STON2	1.01215	6.47191	22.0599	2.64277e-06	0.000132413
PTPN23	1.00033	5.72911	13.4189	0.000249102	0.00593685
FZD6	-1.01459	6.79681	20.962	4.68479e-06	0.000216026
MED30	-1.01744	3.85267	15.5682	7.95815e-05	0.00241892
BICC1	-1.01958	7.40457	21.3946	3.73822e-06	0.00017713
C3orf52	-1.02156	4.47167	15.3854	8.76614e-05	0.00261408
AKR1B1	-1.02259	7.74522	21.5493	3.44856e-06	0.000165478
THRB	-1.02331	4.47791	13.6331	0.000222235	0.00539959
RAB15	-1.03051	4.07564	15.2479	9.4283e-05	0.00275505
ACSS2	-1.03657	4.53434	13.6676	0.000218185	0.0053502
ATP1B1	-1.03826	8.23155	20.9671	4.67238e-06	0.00021598
ZNF516	-1.03974	2.81609	13.2702	0.000269663	0.00627862
LOC100505817	-1.04096	4.45466	12.9852	0.000313956	0.00702942
PIGN	-1.04249	5.99952	26.5491	2.56929e-07	1.6893e-05
TAF9B	-1.04449	4.06773	14.9454	0.000110669	0.00314162
CHDH	-1.04738	4.89309	18.6721	1.55237e-05	0.000610169
SLC35G1	-1.06631	3.27398	12.7355	0.000358782	0.00786816
PLCXD2	-1.07023	3.83947	14.8581	0.000115907	0.00325606
DBI	-1.07933	7.65258	24.417	7.75791e-07	4.52689e-05
HGD	-1.09278	5.53981	17.1954	3.37248e-05	0.00119625
ARHGAP6	-1.09609	2.93167	13.6627	0.000218762	0.00535047
SLC27A5	-1.10073	3.2806	17.706	2.57807e-05	0.000946426
ADORA1	-1.1012	4.03567	23.4183	1.30334e-06	7.15545e-05
CREB5	-1.1035	5.10359	21.6521	3.26854e-06	0.000158043
ABCC4	-1.10363	7.02203	25.5876	4.22742e-07	2.61188e-05
TSPAN13	-1.10492	3.98391	20.9195	4.79001e-06	0.000219806
PDLIM1	-1.10781	3.73262	21.3776	3.7716e-06	0.000178265
SLC16A10	-1.10892	2.52169	13.823	0.000200858	0.00505648
PTGR1	-1.11035	2.61978	13.3465	0.000258909	0.00610342
ENAH	-1.11118	7.22141	28.7401	8.27732e-08	6.36142e-06
FSBP	-1.11422	4.75348	20.0643	7.48803e-06	0.000325445
ZNF320	-1.12081	5.19018	30.6586	3.07665e-08	2.74374e-06
SOCS6	-1.12672	5.07697	27.5215	1.55357e-07	1.08784e-05
SCARNA22	-1.12946	2.82979	14.6547	0.000129116	0.00351738
COTL1	-1.13375	7.51054	28.8116	7.97735e-08	6.18114e-06
BCL2	-1.13426	4.07379	17.3937	3.03826e-05	0.00109542
CC2D2A	-1.14741	2.30595	13.0738	0.000299461	0.00678851
TAGLN	-1.14862	4.56512	14.9691	0.000109289	0.00311176
F2RL1	-1.14921	3.74625	15.3608	8.88136e-05	0.00263945
PLK2	-1.15094	7.59662	27.6288	1.46971e-07	1.04069e-05
SMAD6	-1.15146	4.11965	13.7656	0.000207092	0.00516203
DOCK9	-1.15299	6.97557	24.0805	9.23892e-07	5.34042e-05
FRMD4A	-1.16357	6.12663	31.3834	2.11787e-08	1.9532e-06
CHEK2	-1.16915	4.07659	20.4253	6.20047e-06	0.000273893
NUPR1	-1.17277	4.43296	14.4717	0.000142283	0.0038048
RIPK2	-1.17631	4.38144	24.0515	9.37932e-07	5.38983e-05
SYNM	-1.1798	2.20449	14.1121	0.000172235	0.00447041
PRC1	-1.18644	7.37358	13.1921	0.000281127	0.00645807
OPN3	-1.18871	4.29639	21.8566	2.93804e-06	0.000144277
TUSC3	-1.1909	6.74184	32.9912	9.25776e-09	9.21196e-07
TPM1	-1.19178	8.83171	26.9394	2.09935e-07	1.42259e-05
SPAG1	-1.19712	3.028	13.7305	0.000210996	0.00521449
DNAJC22	-1.20193	3.36136	21.8312	2.97714e-06	0.000145818
ENPP1	-1.207	3.80695	19.3205	1.10511e-05	0.000460203
IL17RB	-1.20918	3.24194	16.5738	4.67929e-05	0.00156856
ATP10D	-1.21295	6.19871	13.2795	0.000268329	0.006263
CRIM1	-1.22246	7.91694	38.5172	5.42719e-10	6.98003e-08
SLITRK5	-1.22553	3.57922	23.274	1.40485e-06	7.58859e-05
RNF157	-1.22651	2.79645	12.9969	0.000312012	0.00700692
WSCD1	-1.22665	5.67428	35.577	2.45169e-09	2.72657e-07
POLR3G	-1.22869	4.14459	22.0026	2.72279e-06	0.000135466
MICAL2	-1.2312	4.04316	21.461	3.61099e-06	0.000171963
TFPI	-1.23749	6.5908	18.5587	1.64753e-05	0.000643557
DSCAML1	-1.24522	4.16958	14.5145	0.000139087	0.0037352
PCSK9	-1.25165	4.92127	15.6647	7.5621e-05	0.00232316
FGFR1	-1.2616	4.9976	33.5147	7.07256e-09	7.22778e-07
LIFR	-1.27669	5.90428	28.1537	1.12055e-07	8.37914e-06
LITAF	-1.27921	6.52637	40.6582	1.81329e-10	2.61695e-08
ZNF532	-1.28202	2.55509	13.9711	0.000185644	0.0047558
NRG1	-1.28542	5.75828	43.1303	5.12128e-11	7.87179e-09
LARP6	-1.30715	2.01793	16.1759	5.77247e-05	0.00186554
HEY1	-1.30728	1.58457	15.4844	8.31877e-05	0.00250437
FRMD6	-1.32176	5.46698	29.2792	6.26637e-08	4.99882e-06
AP1M2	-1.32335	4.22466	26.8494	2.19948e-07	1.47984e-05
ZNF234	-1.32574	1.615	13.942	0.000188538	0.00481141
RNF180	-1.32785	2.04722	17.1014	3.54371e-05	0.00123665
PCDH20	-1.33255	4.72638	30.4136	3.4908e-08	3.04134e-06
RGS20	-1.33789	2.5061	14.17	0.000167012	0.00435522
ARRB1	-1.35256	5.75159	43.846	3.55261e-11	5.55088e-09
ELFN2	-1.35712	3.79116	25.7483	3.88967e-07	2.45127e-05
KIF21B	-1.35797	1.77918	14.0284	0.00018007	0.00463183
TFAP2A	-1.35813	2.58282	16.4222	5.06878e-05	0.00167829
ZDHHC8P1	-1.36899	2.51658	19.441	1.03757e-05	0.000433033
SLC29A4	-1.36944	1.84647	16.614	4.5812e-05	0.00154272
TRABD2B	-1.36979	3.28131	18.7991	1.45237e-05	0.000576143
AMBP	-1.37646	3.80288	28.1902	1.09962e-07	8.28262e-06
WNK3	-1.37661	2.22485	17.1538	3.44716e-05	0.00121493
HSPA12A	-1.37777	4.61475	30.5793	3.20501e-08	2.83149e-06
CHSY3	-1.37799	3.86725	27.2278	1.80837e-07	1.24324e-05
ARHGAP42	-1.38423	2.20611	18.0852	2.11237e-05	0.000798731
C12orf75	-1.38511	7.29536	39.848	2.74521e-10	3.81625e-08
UGT8	-1.38673	4.22406	22.781	1.81548e-06	9.61441e-05
ZNF816	-1.39011	3.93823	33.2635	8.04799e-09	8.09337e-07
FDFT1	-1.39266	7.04008	35.506	2.54269e-09	2.81123e-07
ACAT2	-1.402	5.44611	27.3344	1.71137e-07	1.18953e-05
NEGR1	-1.40316	2.7734	24.0039	9.61397e-07	5.49726e-05
ANXA4	-1.41061	7.70311	20.6446	5.52923e-06	0.000248894
MMP16	-1.41294	3.65468	12.7714	0.000351964	0.00775551
PLCL2	-1.41828	2.91543	26.546	2.57336e-07	1.6893e-05
TSHZ1	-1.42026	2.19528	14.9315	0.000111485	0.00315529
ATF3	-1.43547	2.25124	18.4966	1.70205e-05	0.000662119
SCIN	-1.44064	7.79887	26.3171	2.89714e-07	1.8758e-05
PKDCC	-1.44415	2.24265	20.6661	5.46748e-06	0.000247497
BAMBI	-1.44447	0.849489	14.1098	0.000172441	0.00447041
PHLDB2	-1.44703	7.04746	28.0135	1.2047e-07	8.86227e-06
RASSF9	-1.46517	4.24011	13.7203	0.000212145	0.00523604
WNT7A	-1.47794	1.72636	15.4144	8.63263e-05	0.00258651
PDE3B	-1.47915	3.89111	32.1747	1.40915e-08	1.34552e-06
GNB4	-1.48104	4.88423	33.9516	5.65016e-09	5.86934e-07
DISC1	-1.48233	4.26397	41.0863	1.45652e-10	2.13632e-08
GPRC5B	-1.48744	4.25187	18.1669	2.02362e-05	0.000769789
RUNDC3B	-1.49597	1.03372	15.4517	8.464e-05	0.00254404
ZNF136	-1.50029	3.50754	28.4284	9.72307e-08	7.35297e-06
DDC	-1.50497	4.39518	26.3675	2.82256e-07	1.84648e-05
COL24A1	-1.51667	1.98033	18.781	1.46621e-05	0.000579919
UBASH3B	-1.51815	6.84513	24.2365	8.52037e-07	4.94129e-05
ZNF20	-1.52152	1.24752	16.8251	4.09872e-05	0.00140381
RFTN1	-1.53412	4.05003	37.4408	9.42284e-10	1.15681e-07
KLK11	-1.54087	0.90506	14.0039	0.00018243	0.00467982
PITPNC1	-1.5422	6.28291	49.1426	2.38019e-12	4.73682e-10
WDR72	-1.54241	4.34609	22.7023	1.89142e-06	9.89652e-05
DPYD	-1.54751	6.47288	36.4818	1.54096e-09	1.78733e-07
CCNJL	-1.55934	0.67498	14.8274	0.000117814	0.00329985
FN1	-1.56835	3.51701	30.5931	3.18226e-08	2.82459e-06
TMEM169	-1.57338	2.86708	28.6128	8.83943e-08	6.73864e-06
CSRP2	-1.57655	3.09086	28.6437	8.69978e-08	6.65903e-06
CRISPLD2	-1.57943	0.575321	15.0869	0.000102674	0.00294114
PROSER2	-1.5828	1.33387	16.2874	5.44245e-05	0.00178948
PARD6G	-1.58902	2.05223	17.9839	2.22784e-05	0.000835705
HAVCR1	-1.59281	7.0369	31.8568	1.65963e-08	1.55332e-06
PLEKHO1	-1.59804	0.869559	15.3991	8.70303e-05	0.00259936
FGF1	-1.60093	0.781353	14.108	0.000172612	0.00447041
PRKAR2B	-1.61318	3.05763	28.7898	8.06768e-08	6.22562e-06
CTGF	-1.62725	7.47613	29.8635	4.63564e-08	3.89518e-06
SORBS2	-1.64443	2.06809	20.5473	5.81762e-06	0.000260635
USH1C	-1.65213	2.59312	16.8312	4.08555e-05	0.00140184
TRNP1	-1.66168	7.54935	38.724	4.88168e-10	6.36504e-08
FUT9	-1.66417	1.76517	18.6801	1.54589e-05	0.000608887
ANO5	-1.66445	1.4556	15.2112	9.61323e-05	0.00278754
PRKCH	-1.66555	2.39586	15.9554	6.48515e-05	0.00205719
ARHGDIB	-1.67669	1.17889	17.5564	2.78913e-05	0.00101602
TNC	-1.68528	2.76537	17.6445	2.66279e-05	0.000973748
RAB3B	-1.68721	4.65306	37.3914	9.66494e-10	1.17132e-07
LHX6	-1.69163	1.42208	20.3994	6.28484e-06	0.000276973
STEAP2	-1.71653	0.881733	15.1425	9.96915e-05	0.00287042
FAM92A1	-1.71792	0.854162	16.6859	4.41077e-05	0.00149444
LOC90246	-1.7231	0.0521271	12.7775	0.000350815	0.00775405
KREMEN2	-1.74361	0.861766	18.3326	1.8551e-05	0.00070997
SOWAHB	-1.75182	0.198332	17.7923	2.46382e-05	0.000911567
SGPP1	-1.7528	5.44058	33.7217	6.35872e-09	6.56929e-07
DRAM1	-1.75849	1.61762	18.8777	1.39371e-05	0.000559438
SEMA6B	-1.76592	2.74845	35.3536	2.74964e-09	2.98763e-07
DNM3	-1.76971	2.51196	22.9679	1.64725e-06	8.82236e-05
CYP2B6	-1.77107	4.65026	16.3316	5.31702e-05	0.00175434
ZNF625-ZNF20	-1.77601	1.52293	23.2	1.45995e-06	7.84141e-05
EPHA4	-1.77636	3.30612	12.4829	0.000410693	0.00881336
SMAD9	-1.77693	4.01728	32.6864	1.08293e-08	1.06635e-06
CALB1	-1.77837	1.52882	16.4657	4.9539e-05	0.00164706
RAP1GAP	-1.82453	5.02774	49.9305	1.59286e-12	3.23812e-10
MT2A	-1.82785	7.75766	67.4125	2.20249e-16	7.85664e-14
FAM49A	-1.83159	0.928158	18.7704	1.47437e-05	0.000581931
NAV3	-1.85251	1.61779	12.5266	0.000401207	0.00863921
CALCRL	-1.8568	1.33369	22.4395	2.16867e-06	0.000111719
KCNJ3	-1.86434	1.27971	16.3203	5.34881e-05	0.00176175
VCAN	-1.86602	10.4283	45.701	1.37749e-11	2.36754e-09
ITGA1	-1.86635	2.38271	24.0751	9.26509e-07	5.34042e-05
SLC44A5	-1.87532	1.9761	20.6645	5.47201e-06	0.000247497
MALT1	-1.8776	6.0766	73.7523	8.85599e-18	3.7207e-15
CERS1	-1.8796	0.829517	23.3846	1.32636e-06	7.22657e-05
HIST1H1T	-1.89029	1.44112	13.2306	0.000275421	0.00636565
DPYSL5	-1.93242	3.424	46.0778	1.13646e-11	2.02698e-09
CHST11	-1.93681	0.533909	19.1246	1.22457e-05	0.000502207
GPR35	-1.94003	2.06401	29.8982	4.55326e-08	3.84304e-06
RBMS3	-1.94382	1.08896	22.5156	2.0844e-06	0.000107966
MATN3	-1.94894	4.3659	32.5596	1.15593e-08	1.1265e-06
ST6GALNAC3	-1.96591	3.31482	47.6186	5.17747e-12	9.8874e-10
ARSJ	-1.98119	3.89465	23.9254	1.0014e-06	5.68542e-05
HNMT	-2.0172	1.38618	14.1457	0.000169186	0.00439978
SHISA9	-2.02706	2.44948	23.4396	1.28898e-06	7.10479e-05
AFAP1L2	-2.02957	5.9014	101.375	7.60993e-24	5.99472e-21
KCNIP1	-2.03068	5.95734	27.637	1.46355e-07	1.04022e-05
MMP24	-2.03285	0.751035	23.4147	1.30574e-06	7.15545e-05
NPY1R	-2.04033	0.235947	15.6654	7.55939e-05	0.00232316
MSR1	-2.05649	0.158426	22.4777	2.12592e-06	0.000109816
TFCP2L1	-2.0659	2.44006	29.5347	5.49242e-08	4.51477e-06
DUSP9	-2.06925	0.951147	28.1447	1.12573e-07	8.37914e-06
DZIP1	-2.08661	0.564156	24.3666	7.96373e-07	4.63269e-05
UCA1	-2.0954	4.81556	30.128	4.04441e-08	3.49149e-06
ZNF816-ZNF321P	-2.10494	2.88756	54.1834	1.82619e-13	4.21048e-11
SAMD5	-2.1118	2.42164	14.6025	0.00013274	0.00359539
NTN4	-2.11637	5.14677	56.3121	6.18331e-14	1.69423e-11
NAT8	-2.12965	0.0666882	19.3006	1.1167e-05	0.000462991
MYO1B	-2.13132	2.24038	40.4728	1.99375e-10	2.8556e-08
FSTL1	-2.13978	6.12919	87.2088	9.765e-21	5.12825e-18
GPR126	-2.15522	5.65376	85.7715	2.01976e-20	1.00489e-17
VAV3	-2.15776	4.23369	22.9484	1.66411e-06	8.88748e-05
MGLL	-2.16088	6.62341	69.8545	6.38436e-17	2.46332e-14
RASSF2	-2.16735	4.79922	71.7232	2.47606e-17	9.9601e-15
UGT1A3	-2.17751	7.50754	55.973	7.34713e-14	1.95093e-11
UGT1A5	-2.17797	7.50645	55.9275	7.5192e-14	1.95093e-11
UGT1A1	-2.17802	7.50649	55.8782	7.71045e-14	1.95093e-11
UGT1A9	-2.17847	7.50542	55.7838	8.08955e-14	1.95093e-11
UGT1A10	-2.17847	7.50542	55.781	8.10108e-14	1.95093e-11
UGT1A7	-2.17847	7.50542	55.7773	8.11652e-14	1.95093e-11
UGT1A8	-2.17847	7.50542	55.7687	8.15208e-14	1.95093e-11
UGT1A4	-2.17901	7.50668	55.8495	7.82364e-14	1.95093e-11
GDF1	-2.18261	0.15921	25.3741	4.72208e-07	2.8614e-05
TENM4	-2.18546	0.906784	13.8858	0.000194257	0.00493923
MFGE8	-2.19347	5.24045	90.1481	2.20978e-21	1.22877e-18
C1QL4	-2.19685	1.18886	29.2004	6.52662e-08	5.14135e-06
GNG11	-2.21143	6.0458	53.6096	2.44564e-13	5.51942e-11
TSPAN5	-2.22291	1.52353	29.5839	5.35491e-08	4.42096e-06
ZNF321P	-2.22995	2.59653	53.6042	2.4523e-13	5.51942e-11
STEAP1	-2.23264	0.418173	25.1457	5.3159e-07	3.16045e-05
KIF26B	-2.23283	3.46213	22.7597	1.83575e-06	9.69462e-05
DSEL	-2.23461	3.5611	48.1465	3.95529e-12	7.78945e-10
ANKRD34B	-2.25731	3.59895	71.4883	2.78911e-17	1.09856e-14
TNFSF9	-2.26619	4.10558	84.5756	3.69809e-20	1.79272e-17
SLC25A43	-2.29486	1.88983	32.5639	1.1534e-08	1.1265e-06
UGT1A6	-2.29862	8.21766	59.3762	1.30232e-14	3.84712e-12
PADI2	-2.30006	0.240223	16.2487	5.55465e-05	0.00181689
PGF	-2.30293	1.39555	32.4786	1.20514e-08	1.16843e-06
MIR198	-2.31177	1.2498	30.4951	3.34706e-08	2.94323e-06
CCNA1	-2.32034	1.1674	15.8468	6.86836e-05	0.00216422
LFNG	-2.32367	1.39049	31.585	1.90901e-08	1.77792e-06
DMBX1	-2.32549	0.0514015	23.6471	1.15723e-06	6.4686e-05
FOXA2	-2.3579	2.25737	40.3586	2.11372e-10	3.00467e-08
NELL2	-2.37836	0.483197	29.7892	4.81656e-08	3.99394e-06
BMP8A	-2.42212	1.16935	30.6822	3.03945e-08	2.7234e-06
SLC35F3	-2.43951	1.43738	41.6864	1.0715e-10	1.59511e-08
COL12A1	-2.44616	5.89995	16.4459	5.00579e-05	0.00166034
ERRFI1	-2.45269	6.15525	103.555	2.53211e-24	2.176e-21
SLC3A1	-2.45514	3.94093	41.0848	1.45766e-10	2.13632e-08
OGFRL1	-2.45873	5.67529	49.7477	1.74846e-12	3.51663e-10
KRT80	-2.48576	1.7908	35.7197	2.27849e-09	2.54894e-07
ITGB6	-2.48909	0.121832	20.6595	5.48634e-06	0.000247553
ADCY5	-2.49316	2.73685	21.7726	3.06947e-06	0.000149566
GRIK2	-2.49795	1.51642	13.5816	0.000228407	0.00552108
C1QL1	-2.53906	2.01585	35.4932	2.55939e-09	2.81324e-07
CAMK4	-2.54315	0.816982	27.6954	1.42002e-07	1.01309e-05
PADI3	-2.58371	1.2648	17.3915	3.04188e-05	0.00109542
LEPREL1	-2.60117	6.56628	83.2077	7.38678e-20	3.40621e-17
LPAR1	-2.60189	1.60727	36.9604	1.20555e-09	1.44254e-07
CGREF1	-2.60979	0.944693	26.1978	3.08176e-07	1.98176e-05
PDZRN3	-2.61262	0.745334	35.8851	2.09307e-09	2.35605e-07
GDA	-2.6131	7.40825	45.4302	1.58175e-11	2.67005e-09
FHL1	-2.64716	0.468218	26.6832	2.39699e-07	1.59009e-05
C12orf39	-2.65356	0.0200395	29.0438	7.07602e-08	5.52807e-06
INHBE	-2.65893	2.42816	50.9089	9.67546e-13	2.03249e-10
PDZK1	-2.66123	1.07857	23.3373	1.3594e-06	7.36414e-05
C8orf4	-2.75941	1.89108	17.9736	2.23987e-05	0.000838554
IL32	-2.76128	0.228119	27.5608	1.52234e-07	1.07393e-05
ATP10A	-2.77109	4.31946	55.9134	7.57337e-14	1.95093e-11
BAI3	-2.78151	2.84689	46.809	7.82536e-12	1.43637e-09
MDGA2	-2.80566	0.196874	28.035	1.19141e-07	8.79875e-06
KCNK3	-2.81669	1.47354	34.8473	3.56609e-09	3.83071e-07
THSD7A	-2.83748	1.28072	24.4932	7.45725e-07	4.36492e-05
PRRG4	-2.85441	1.91545	30.9883	2.59583e-08	2.37086e-06
LRRC19	-2.89168	0.779193	19.8289	8.46932e-06	0.000362265
PELI1	-2.90397	3.33693	54.4596	1.5868e-13	3.75001e-11
AK5	-2.93437	1.16978	42.6772	6.45619e-11	9.8436e-09
GUCA1C	-2.95474	1.83973	34.2543	4.83602e-09	5.1365e-07
SAMD4A	-2.97857	3.1239	95.3708	1.57868e-22	1.06594e-19
BAI1	-2.98887	1.52998	29.7911	4.8119e-08	3.99394e-06
DOCK4	-3.00788	4.45565	108.744	1.84658e-25	1.74557e-22
AGPAT3	-3.00978	1.93709	44.9486	2.0227e-11	3.32532e-09
DUSP4	-3.03725	0.303863	27.8789	1.29151e-07	9.31956e-06
CHL1	-3.04901	2.27252	44.5604	2.46635e-11	3.95159e-09
SEMA4A	-3.06871	3.19449	36.4382	1.57582e-09	1.81662e-07
SH3RF3	-3.08149	1.28711	47.0444	6.93964e-12	1.31201e-09
LTB	-3.08499	0.467149	22.4062	2.20661e-06	0.000113365
ROBO2	-3.1006	1.94819	33.0945	8.77856e-09	8.78135e-07
SATB1	-3.23153	0.497139	38.8536	4.56803e-10	6.0442e-08
OLFML1	-3.2844	0.277481	18.8196	1.43681e-05	0.000571882
DOC2B	-3.30588	1.78562	27.8925	1.28243e-07	9.28952e-06
RD3	-3.31302	0.946671	31.9484	1.58322e-08	1.48917e-06
MIR3676	-3.31833	1.67929	58.3959	2.14334e-14	6.23414e-12
MBP	-3.37226	1.08101	53.1729	3.05439e-13	6.63752e-11
PADI1	-3.4753	1.28237	66.9954	2.72142e-16	9.35476e-14
FAM101B	-3.51757	4.9827	50.6308	1.11479e-12	2.31607e-10
TM4SF4	-3.54135	4.62767	125.035	4.99974e-29	6.75179e-26
SP140	-3.63123	1.31985	56.8313	4.74847e-14	1.32022e-11
SHROOM2	-3.67711	1.82732	72.6576	1.54214e-17	6.33819e-15
PLCL1	-3.70637	1.77459	63.087	1.97773e-15	6.55983e-13
MGC45800	-3.72404	0.601256	57.9066	2.74865e-14	7.87365e-12
CUL4B	-3.73841	5.20801	255.133	1.97423e-57	7.46496e-54
MEIOB	-3.77791	3.59537	69.1415	9.16477e-17	3.39744e-14
NYNRIN	-3.83184	0.61472	61.089	5.45513e-15	1.74804e-12
TENM3	-3.83459	2.97542	100.421	1.23186e-23	9.31581e-21
ATXN1	-3.90674	1.02343	74.1689	7.17114e-18	3.08131e-15
CSF1	-3.93638	4.58837	127.299	1.59788e-29	2.51745e-26
P2RX5	-3.98889	0.178718	50.1165	1.44886e-12	2.9774e-10
LY6K	-3.99899	2.81082	116.09	4.5411e-27	5.05023e-24
ARNT2	-4.03756	0.96187	47.8484	4.60471e-12	8.88333e-10
SST	-4.06858	2.77244	55.9484	7.4399e-14	1.95093e-11
LINC00261	-4.17515	0.586435	60.3984	7.74754e-15	2.44125e-12
NEBL	-4.17719	3.89289	179.352	6.71186e-41	1.40994e-37
EDN1	-4.25237	2.70072	111.304	5.07542e-26	5.05031e-23
PPARG	-4.25395	2.05943	106.217	6.60998e-25	5.95087e-22
BEND7	-4.32281	2.67111	125.243	4.50185e-29	6.54708e-26
ATOH8	-4.32759	4.02528	62.7397	2.3591e-15	7.68985e-13
ZNF625	-4.44213	0.710625	75.865	3.0373e-18	1.33542e-15
ANKRD1	-4.45633	4.47399	51.1561	8.53033e-13	1.81207e-10
HIST1H2AL	-4.5796	0.180108	59.9459	9.75001e-15	3.00093e-12
GPC6	-4.6595	1.35127	83.3732	6.79377e-20	3.21108e-17
ZNF702P	-4.81711	3.9227	220.801	6.04828e-50	1.90581e-46
GRB10	-4.83906	2.06136	99.012	2.5098e-23	1.82501e-20
GATA4	-4.91686	0.485379	68.143	1.52058e-16	5.52849e-14
TM4SF18	-4.99908	3.36172	205.25	1.49383e-46	4.03463e-43
SOX2	-5.1234	1.8119	93.07	5.04783e-22	3.07853e-19
THBS1	-5.25961	5.03017	102.265	4.85578e-24	3.99145e-21
TOX	-5.32242	0.616296	86.7073	1.25829e-20	6.4295e-18
RNF182	-5.42989	3.02721	117.194	2.60359e-27	3.07647e-24
PXMP4	-5.63921	0.901578	89.292	3.40626e-21	1.83996e-18
ANKH	-5.64604	1.68567	122.381	1.90524e-28	2.40137e-25
MTSS1	-6.92452	0.203208	69.5532	7.43824e-17	2.81255e-14
IGFBP2	-6.95701	1.00987	92.1143	8.1812e-22	4.83356e-19
LINC00839	-7.04873	0.332316	94.5271	2.41759e-22	1.5761e-19
SORL1	-7.24283	4.01874	397.097	2.3603e-88	2.23119e-84
GJA1	-7.28949	5.9049	399.64	6.5967e-89	1.24717e-84
AMIGO2	-7.91199	3.3241	127.733	1.28377e-29	2.20645e-26
NOSTRIN	-8.59898	1.782	161.748	4.695e-37	8.87636e-34
FAM189A1	-9.98165	1.13231	96.9741	7.02387e-23	4.91827e-20
ZNF558	-10.6409	1.75583	185.106	3.72116e-42	8.79403e-39
FAM127B	-11.4115	2.50168	256.591	9.4964e-58	4.48847e-54
ST6GAL2	-12.087	3.16306	334.404	1.05583e-74	6.65383e-71

## Sheet: Supplemental Table 4
Supplemental Table 4. List of differentially expressed genes (P < 0.001, FC > 2, Log2CPM > 0) in FP-Foxa2 vs FP cells. FC, fold change; CPM, counts per million reads mapped; LR, likelihood ratio, FDR, false discovery rate
Genes	Log2FC	Log2CPM	LR	P value	FDR
Tff1	10.8338	4.69801	2329.14	0	0
Col10a1	8.19086	0.251418	129.843	4.43454e-30	1.20349e-28
Fgf13	6.62766	1.90185	350.423	3.42826e-78	3.34941e-76
R3hdml	6.31016	0.356779	141.005	1.60458e-32	4.84848e-31
Anxa10	5.92594	1.23542	259.639	2.05696e-58	1.34475e-56
Gnai1	5.53841	0.39669	138.351	6.10594e-32	1.78667e-30
Ctse	5.07064	1.31648	253.147	5.34921e-57	3.39608e-55
Areg	4.90368	3.10539	362.85	6.74444e-81	7.14505e-79
Mrc1	4.85388	1.31681	243.833	5.7393e-55	3.4214e-53
Klhl1	4.76185	0.519761	136.063	1.93268e-31	5.53554e-30
Slc9a4	4.51262	2.28479	223.734	1.38629e-50	7.19152e-49
AW112010	4.50202	1.16804	211.186	7.56911e-48	3.62698e-46
Nckap1l	4.44227	2.34198	311.993	8.03565e-70	6.69739e-68
Igfbp4	4.30728	5.60407	2212.16	0	0
Foxa2	4.10107	2.84649	601.863	6.58477e-133	1.75454e-130
Prl2c3	4.02993	0.148427	92.9426	5.38344e-22	1.00077e-20
Prl2c4	4.02993	0.148427	92.9473	5.37051e-22	9.99426e-21
Acsbg1	3.97242	4.62391	772.369	5.49245e-170	2.84089e-167
Eif4e3	3.93832	0.500869	88.8522	4.25446e-21	7.47443e-20
Acsm3	3.76317	0.33633	98.6038	3.08431e-23	6.06719e-22
Mrgprb2	3.72723	1.30526	171.301	3.84573e-39	1.4482e-37
Frmpd1	3.65349	0.0508985	78.4936	8.02576e-19	1.222e-17
Ngf	3.56329	1.67474	213.313	2.60058e-48	1.27748e-46
Rab3b	3.5159	0.293868	88.7696	4.4357e-21	7.77729e-20
Chst11	3.49247	0.902351	140.359	2.22133e-32	6.64358e-31
Slco1a5	3.39476	1.75361	210.525	1.0553e-47	5.04305e-46
C77370	3.36758	3.37693	699.978	3.02401e-154	1.13149e-151
Ism1	3.36134	0.446238	96.9324	7.17338e-23	1.38021e-21
Anxa8	3.35402	3.52357	493.484	2.48762e-109	4.41891e-107
Tll1	3.34656	1.28989	134.083	5.23866e-31	1.47876e-29
Tnnt2	3.32931	1.60658	100.346	1.27957e-23	2.55711e-22
Cwh43	3.32837	3.7228	407.059	1.60058e-90	2.02503e-88
Mgat4c	3.3072	3.73523	783.486	2.10114e-172	1.31967e-169
Npr3	3.0501	2.83779	291.198	2.72619e-65	2.13079e-63
Cachd1	3.02896	2.15894	212.874	3.24211e-48	1.58377e-46
Col4a4	3.02186	0.60818	69.348	8.25357e-17	1.11996e-15
Fgf5	3.01747	1.19691	129.132	6.34534e-30	1.71412e-28
Prnd	2.9678	1.75292	130.544	3.11556e-30	8.52104e-29
Apcdd1	2.94592	0.436106	75.2436	4.16068e-18	6.06715e-17
Has2	2.90426	2.85669	164.432	1.21756e-37	4.38772e-36
Ccl5	2.88242	3.65703	717.858	3.91179e-158	1.63792e-155
Ly6d	2.84282	0.445971	77.7435	1.1733e-18	1.77266e-17
Clca3	2.8267	2.62623	289.948	5.10273e-65	3.93581e-63
Dok2	2.79469	1.64549	111.106	5.60961e-26	1.27786e-24
Myl7	2.78621	2.77987	174.434	7.95702e-40	3.08221e-38
Serpinb8	2.74683	0.456277	75.5153	3.62582e-18	5.3048e-17
Il5ra	2.74654	3.89878	586.398	1.52224e-129	3.77043e-127
Slc9a2	2.73721	3.70852	313.318	4.13426e-70	3.46215e-68
Atp12a	2.73468	0.609822	83.7801	5.52995e-20	9.08876e-19
Mrgprb3	2.72141	0.038383	55.1055	1.1423e-13	1.24003e-12
Wfdc18	2.70909	0.240604	64.7419	8.53806e-16	1.081e-14
Pdpn	2.70421	1.55792	161.069	6.60708e-37	2.26938e-35
Rpe65	2.68857	0.0126688	52.9689	3.38863e-13	3.54085e-12
Col4a3	2.65908	1.16864	105.012	1.21397e-24	2.58148e-23
U90926	2.65272	4.67989	316.02	1.06641e-70	9.10385e-69
Avil	2.60465	0.251692	61.1593	5.2638e-15	6.28013e-14
4833423E24Rik	2.58572	1.05456	101.84	6.02015e-24	1.22252e-22
Klf8	2.56699	0.874125	87.5232	8.32964e-21	1.43332e-19
Il18rap	2.55147	4.34581	325.333	9.98341e-73	8.73474e-71
Lfng	2.49999	0.874822	91.5157	1.10708e-21	2.01962e-20
Tnip3	2.48457	3.487	306.205	1.46551e-68	1.18767e-66
Mreg	2.48045	0.801802	85.1979	2.69945e-20	4.50832e-19
Hpgds	2.4669	2.35578	236.358	2.44767e-53	1.40669e-51
Kitl	2.44029	4.58073	686.808	2.21042e-151	7.33442e-149
Fut9	2.41725	1.01614	84.7879	3.32142e-20	5.52607e-19
4930486L24Rik	2.40832	0.493257	61.1813	5.20548e-15	6.21477e-14
Tns4	2.37959	2.41148	227.311	2.30082e-51	1.21508e-49
Il1rl1	2.37528	5.79298	244.061	5.11903e-55	3.06202e-53
Tnfrsf11b	2.34953	2.63526	162.392	3.39664e-37	1.1805e-35
Spats2l	2.3439	0.801933	78.275	8.96495e-19	1.35912e-17
B3gnt5	2.33338	1.28648	106.789	4.95269e-25	1.07132e-23
Chst15	2.26445	0.306425	51.5653	6.92534e-13	7.0317e-12
Parm1	2.25508	3.45123	356.951	1.29877e-79	1.32792e-77
Arhgdig	2.24765	1.25402	92.9287	5.42115e-22	1.00566e-20
Als2cr12	2.23091	0.207128	47.3272	6.00713e-12	5.65229e-11
Gulp1	2.21649	3.25383	264.838	1.5137e-59	1.00833e-57
Il1r1	2.21456	4.02655	543.656	3.02078e-120	6.24981e-118
Tmtc1	2.19402	0.38873	52.3558	4.6304e-13	4.79565e-12
Grb14	2.18875	1.31295	100.115	1.43771e-23	2.86012e-22
Serpine2	2.16722	4.48138	459.272	6.92405e-102	1.04074e-99
Plekhh2	2.16225	2.81682	209.408	1.84958e-47	8.74373e-46
Gm12603	2.14798	4.99518	778.476	2.58172e-171	1.5134e-168
S100a7a	2.1423	0.925372	63.8673	1.33091e-15	1.65877e-14
Eya1	2.14086	1.71274	117.711	2.00544e-27	4.8645e-26
Elovl4	2.12321	0.397853	49.2897	2.20818e-12	2.17308e-11
Lrp2	2.12008	0.867898	71.8502	2.32169e-17	3.25852e-16
Mum1l1	2.1066	2.54922	139.788	2.96228e-32	8.78494e-31
Cpeb1	2.10569	0.184483	42.0798	8.76235e-11	7.39773e-10
Nrip3	2.09881	1.43339	91.2729	1.25163e-21	2.27623e-20
Timp2	2.09522	5.19064	895.88	7.7163e-197	5.21919e-194
Fgf1	2.09375	2.25785	80.1151	3.53215e-19	5.51166e-18
D630003M21Rik	2.09163	1.94646	125.456	4.04419e-29	1.05521e-27
Tmod2	2.07245	3.34864	281.333	3.84671e-63	2.79538e-61
Ffar4	2.05792	0.627629	55.8835	7.68968e-14	8.43611e-13
Atp6v1c2	2.05691	1.66879	108.721	1.86793e-25	4.12682e-24
Pof1b	2.04463	3.92562	366.166	1.27918e-81	1.37169e-79
Piezo2	2.01081	2.84379	182.286	1.53561e-41	6.25121e-40
Kctd17	2.00944	0.868089	65.1372	6.98607e-16	8.91561e-15
Zdhhc15	2.00116	1.79358	83.6567	5.88605e-20	9.665e-19
Slc13a2os	1.9967	2.77559	193.492	5.49803e-44	2.35825e-42
Tph2	1.99655	0.101934	37.2143	1.05835e-09	8.09403e-09
Mir1903	1.98969	0.810122	59.5094	1.2171e-14	1.41561e-13
Cav1	1.98378	3.89508	335.778	5.3017e-75	4.88145e-73
Nkain1	1.97756	3.5546	380.644	9.01174e-85	1.0159e-82
9930111J21Rik1	1.97715	1.93652	115.158	7.26594e-27	1.71056e-25
Sema7a	1.96803	2.73209	140.393	2.18375e-32	6.54232e-31
Zfp462	1.95765	2.32839	103.339	2.82473e-24	5.85798e-23
2010107G23Rik	1.95034	0.779358	58.8384	1.71165e-14	1.97255e-13
Ccdc80	1.93638	3.11048	199.506	2.67681e-45	1.19782e-43
Serpine1	1.92033	6.77972	306.549	1.23334e-68	1.00882e-66
F5	1.90749	1.33949	81.4207	1.82433e-19	2.89817e-18
Tnfrsf11a	1.89946	2.32219	168.608	1.4902e-38	5.52882e-37
Nptx1	1.8638	1.63351	90.5105	1.83995e-21	3.3153e-20
Tmem176b	1.86271	5.19339	649.036	3.61964e-143	1.11676e-140
Tpm2	1.86087	1.70162	79.095	5.91936e-19	9.12338e-18
Fn1	1.85998	6.76994	404.047	7.2452e-90	9.03646e-88
Krt6a	1.85896	7.34723	1248.37	1.88025e-273	2.36187e-270
Ano1	1.82649	5.869	736.847	2.90687e-162	1.31078e-159
Ccl28	1.82259	3.43129	217.898	2.59986e-49	1.3026e-47
Inhba	1.82227	2.31251	54.6923	1.40959e-13	1.5208e-12
H60c	1.81513	1.88249	116.905	3.01204e-27	7.21659e-26
Cyp1b1	1.802	5.99468	291.427	2.43004e-65	1.9078e-63
Prn	1.79704	2.38573	74.6336	5.66708e-18	8.20933e-17
AA986860	1.79322	3.56146	253.988	3.50822e-57	2.23535e-55
Nrep	1.78872	1.97944	65.0023	7.48093e-16	9.53331e-15
Hmga2-ps1	1.78827	2.80643	136.766	1.35682e-31	3.90524e-30
Jam2	1.78712	2.12865	56.1105	6.85108e-14	7.53019e-13
Sox11	1.78249	5.87924	490.1	1.35559e-108	2.3372e-106
Sema3d	1.78003	0.992143	57.7316	3.00431e-14	3.40863e-13
Sdc3	1.77941	1.21108	68.7797	1.10099e-16	1.47915e-15
Ptgs2	1.77875	8.74259	306.731	1.12583e-68	9.25179e-67
Akr1c12	1.77393	0.882615	53.0676	3.22265e-13	3.37342e-12
Spata20	1.7712	0.457755	37.1328	1.10349e-09	8.42277e-09
Tshz2	1.76216	0.0644084	29.723	4.98388e-08	3.17445e-07
Bace2	1.75915	1.01096	55.3304	1.01879e-13	1.108e-12
Ephx2	1.7586	0.455752	30.6941	3.02085e-08	1.97783e-07
Bdnf	1.7559	1.85468	94.6489	2.27333e-22	4.3127e-21
Syne1	1.75393	2.1446	83.9829	4.99079e-20	8.21798e-19
Plcl2	1.74934	1.18786	66.1759	4.12435e-16	5.34494e-15
Eomes	1.74525	1.92042	94.1297	2.95518e-22	5.58215e-21
Nid1	1.74256	5.30396	415.886	1.91829e-92	2.53648e-90
Cdh6	1.73758	3.17257	148.044	4.64025e-34	1.45461e-32
Clca4	1.7372	3.82215	317.304	5.59965e-71	4.80368e-69
Id2	1.73575	5.34044	352.329	1.31811e-78	1.30963e-76
Sprr2e	1.733	5.10554	351.01	2.55343e-78	2.50864e-76
Tnfsf10	1.73184	0.88907	46.504	9.1432e-12	8.48508e-11
Ank2	1.73142	1.08698	51.1746	8.45036e-13	8.5211e-12
Cpe	1.72954	3.93743	244.674	3.76394e-55	2.27466e-53
Oacyl	1.7282	2.03939	94.7369	2.17452e-22	4.13417e-21
Emp3	1.7265	0.610185	42.5165	7.00875e-11	5.9717e-10
Serpina3h	1.72096	6.2036	499.955	9.71973e-111	1.76218e-108
Psca	1.72034	6.12217	777.737	3.73762e-171	2.12032e-168
Tmem150c	1.71612	0.725362	46.0937	1.12729e-11	1.03739e-10
Ceacam1	1.70379	4.53369	467.229	1.28475e-103	2.09201e-101
Htra1	1.70088	3.35513	249.048	4.18855e-56	2.64014e-54
Gadd45g	1.69849	2.22091	134.714	3.81388e-31	1.08354e-29
Atp2a3	1.69716	0.0780757	25.6013	4.19767e-07	2.3836e-06
Akr1c21	1.69356	0.627789	42.2811	7.90539e-11	6.70643e-10
St6gal1	1.68346	1.60687	61.6405	4.12249e-15	4.96563e-14
Sox21	1.67943	1.49575	61.94	3.54077e-15	4.29285e-14
Ptgs2os	1.67365	0.388804	35.1002	3.13164e-09	2.28613e-08
Dach2	1.66975	0.337621	29.4894	5.62226e-08	3.55148e-07
Fscn1	1.65928	0.868165	45.863	1.26819e-11	1.16158e-10
Dleu2	1.65454	0.931187	49.0538	2.49041e-12	2.43991e-11
Tspan1	1.65061	5.00353	362.436	8.30345e-81	8.74398e-79
Fam49a	1.65041	1.37632	66.5277	3.45007e-16	4.48764e-15
Zfpm2	1.6501	0.860817	43.2787	4.74734e-11	4.11877e-10
Prex2	1.64972	0.218848	29.0302	7.12573e-08	4.44057e-07
Galnt6	1.64621	0.635342	38.0152	7.01967e-10	5.43584e-09
Sepp1	1.63955	1.93595	87.4794	8.51621e-21	1.46256e-19
Rragb	1.63316	0.979096	46.1594	1.09014e-11	1.00478e-10
Tinag	1.62974	0.407623	30.1325	4.03504e-08	2.60692e-07
Lrrc8c	1.62576	3.89297	264.96	1.42365e-59	9.51948e-58
Serpina3n	1.59252	1.48101	40.7212	1.75576e-10	1.43948e-09
Dusp10	1.58659	5.75531	646.589	1.23301e-142	3.73856e-140
Foxj1	1.58239	2.97972	133.34	7.61743e-31	2.13312e-29
Csf2	1.58112	3.41276	134.468	4.31674e-31	1.22245e-29
Gjc1	1.57871	2.49713	81.3531	1.88785e-19	2.99637e-18
Dpcr1	1.5763	0.765687	34.7816	3.68845e-09	2.66496e-08
Mlph	1.57203	0.162153	26.0542	3.3197e-07	1.90598e-06
Atp1a2	1.56807	2.54003	86.1154	1.69736e-20	2.86466e-19
Hspb1	1.56473	6.3274	363.328	5.30774e-81	5.65709e-79
Zfp37	1.56204	4.11561	247.121	1.10202e-55	6.7763e-54
Htra4	1.56189	1.82946	87.1	1.0317e-20	1.75979e-19
Akr1b8	1.5596	7.0071	590.98	1.53383e-130	3.85343e-128
Pdzrn3	1.55954	4.26615	347.749	1.31033e-77	1.26613e-75
Tuba1a	1.5564	6.49649	361.808	1.13757e-80	1.1908e-78
Sdpr	1.55331	1.79846	46.4202	9.54279e-12	8.84191e-11
Col4a2	1.54685	1.69561	76.0623	2.74851e-18	4.03803e-17
Npnt	1.53732	3.73644	225.237	6.5176e-51	3.41126e-49
Gpm6b	1.53292	1.6817	38.1348	6.60235e-10	5.12848e-09
Cftr	1.53133	6.70205	492.708	3.66919e-109	6.45264e-107
Palld	1.53018	0.378871	29.9123	4.52047e-08	2.89818e-07
Tmem176a	1.5261	3.91779	218.947	1.5346e-49	7.77735e-48
Cyp1a1	1.52294	2.63156	103.225	2.99134e-24	6.18164e-23
Moxd1	1.51739	3.50678	140.5	2.06966e-32	6.22171e-31
Serpina3i	1.5109	4.48986	140.32	2.26644e-32	6.75553e-31
Nrp1	1.50906	7.16547	779.584	1.48268e-171	8.99115e-169
Rnf144a	1.49888	2.66572	116.753	3.2517e-27	7.78019e-26
Ereg	1.49285	3.43891	143.627	4.28591e-33	1.31539e-31
Gm16576	1.49277	0.876021	41.0074	1.51658e-10	1.25214e-09
Cpn1	1.48928	3.94261	261.961	6.41452e-59	4.22494e-57
Mall	1.48621	3.83726	248.394	5.8145e-56	3.65192e-54
Nell2	1.47384	0.196428	24.2929	8.27425e-07	4.48969e-06
Aldh1a3	1.47371	2.90437	103.75	2.29498e-24	4.79899e-23
5430421F17Rik	1.46916	0.241675	24.7744	6.44486e-07	3.55854e-06
Lmo7	1.45962	6.99566	715.659	1.17628e-157	4.81071e-155
Sacs	1.45458	0.610678	32.1204	1.44908e-08	9.78255e-08
Pmaip1	1.45381	6.7304	401.398	2.73325e-89	3.33799e-87
Peg10	1.45294	1.73162	69.1619	9.07015e-17	1.22698e-15
Lphn3	1.44688	1.10037	43.6626	3.90159e-11	3.42041e-10
Ccdc147	1.44568	2.38006	96.3387	9.68177e-23	1.85675e-21
Cntn2	1.43991	2.43231	67.1162	2.5596e-16	3.36925e-15
Gm5082	1.43725	0.21988	23.4752	1.26532e-06	6.71453e-06
4930432K21Rik	1.41836	1.07694	36.2037	1.77732e-09	1.33061e-08
Gldc	1.41273	2.88665	128.346	9.42828e-30	2.52753e-28
Greb1	1.40488	1.53081	44.0783	3.15497e-11	2.79372e-10
Epdr1	1.40083	3.32971	136.162	1.83939e-31	5.27692e-30
Tmem8	1.39451	1.45001	51.6046	6.78839e-13	6.9046e-12
Gm2373	1.3935	1.06268	39.31	3.61578e-10	2.87464e-09
Ctgf	1.38885	7.32917	198.292	4.92737e-45	2.1772e-43
Auts2	1.38205	0.0514874	11.1128	0.000857328	0.00279307
Kif7	1.38013	0.0275872	18.272	1.91498e-05	8.43397e-05
Arl14	1.3762	0.358791	23.3239	1.36885e-06	7.23553e-06
Sprr2g	1.37082	7.90428	247.625	8.55509e-56	5.31625e-54
Lax1	1.37031	0.174021	21.101	4.35692e-06	2.1325e-05
Tnfaip3	1.36853	7.30213	404.654	5.34262e-90	6.7111e-88
Adtrp	1.36583	3.47093	166.17	5.07967e-38	1.84951e-36
Id3	1.3619	5.06608	123.823	9.21176e-29	2.35121e-27
Usp44	1.35811	0.0140688	18.5679	1.63958e-05	7.2923e-05
Sorbs2	1.3579	6.459	599.077	2.6581e-132	6.97692e-130
Omp	1.35683	2.49428	91.9175	9.03661e-22	1.65367e-20
Col7a1	1.35477	2.47603	38.1156	6.66733e-10	5.17439e-09
Mmp15	1.35397	4.1831	198.892	3.64447e-45	1.62257e-43
Map2	1.35271	1.93375	67.1225	2.55151e-16	3.36111e-15
Mlf1	1.34999	3.78884	168.988	1.23103e-38	4.57692e-37
Lhx9	1.34576	0.890505	34.4981	4.26658e-09	3.05381e-08
Sh2d4a	1.34473	6.16956	443.96	1.48813e-98	2.11051e-96
Zfp641	1.3436	0.972849	36.7694	1.3296e-09	1.00829e-08
Gm16793	1.34292	3.83195	158.235	2.7503e-36	9.19522e-35
Samd14	1.3415	1.8234	49.5473	1.93646e-12	1.9164e-11
Pglyrp2	1.33746	0.825927	32.3542	1.28482e-08	8.71043e-08
4933424G05Rik	1.33622	0.883726	32.9679	9.3695e-09	6.43662e-08
1110046J04Rik	1.33606	0.150182	19.9551	7.92821e-06	3.70933e-05
Arhgap31	1.33352	1.01913	37.2139	1.05858e-09	8.09403e-09
Txnip	1.32716	4.16241	233.775	8.9546e-53	5.03117e-51
Akr1c13	1.32698	2.85321	102.242	4.9148e-24	1.00385e-22
Cpne5	1.32466	0.959515	34.2199	4.92242e-09	3.49196e-08
A730020M07Rik	1.32224	2.19285	52.2351	4.92388e-13	5.09061e-12
Reep1	1.3189	0.0398721	17.9319	2.28948e-05	9.94145e-05
Ypel1	1.3165	0.51331	24.0771	9.25529e-07	5.00503e-06
Gucy1a2	1.30873	2.88414	92.028	8.54592e-22	1.56877e-20
Fabp5	1.30341	4.89581	299.215	4.88539e-67	3.88753e-65
Slc25a47	1.30194	0.263988	20.6831	5.41925e-06	2.61104e-05
Rdh10	1.30193	9.06037	686.621	2.42725e-151	7.90475e-149
Zic5	1.3017	0.173767	19.2188	1.16561e-05	5.31186e-05
Prss52	1.29994	1.92837	33.1534	8.51657e-09	5.87804e-08
Cd55	1.29989	2.63124	98.5287	3.20355e-23	6.28769e-22
Myo5c	1.29832	5.18768	375.818	1.01275e-83	1.12014e-81
Slc4a11	1.29763	5.92203	208.099	3.56877e-47	1.66916e-45
Lurap1l	1.29129	6.69235	566.901	2.65085e-125	6.21572e-123
Dtna	1.28472	3.82818	198.879	3.66867e-45	1.62922e-43
Vash1	1.27698	2.75852	71.9768	2.17742e-17	3.06827e-16
Il18r1	1.27397	6.02781	122.268	2.017e-28	5.08908e-27
Col27a1	1.26998	3.0346	64.5255	9.5292e-16	1.20043e-14
Oit1	1.26932	4.59498	284.803	6.74406e-64	5.04685e-62
Tchh	1.26634	1.65695	37.0402	1.15718e-09	8.82108e-09
Cxcl10	1.26114	4.84573	239.218	5.8236e-54	3.36888e-52
Exph5	1.25217	2.86912	99.7457	1.73279e-23	3.4355e-22
Catsperd	1.248	0.428864	21.4609	3.6112e-06	1.7859e-05
Kif5c	1.24473	2.11026	63.2323	1.83716e-15	2.27203e-14
Ctla2a	1.24395	0.0897994	15.5844	7.89037e-05	0.000313795
Rasgef1b	1.227	2.96951	103.812	2.22411e-24	4.66745e-23
Serpinb9b	1.22383	4.66927	227.406	2.19335e-51	1.16182e-49
Zfp862-ps	1.22275	1.38652	36.2182	1.76411e-09	1.32128e-08
Myl9	1.21596	2.40171	39.5377	3.21781e-10	2.57454e-09
Atp10b	1.21539	0.368761	19.6305	9.39553e-06	4.33788e-05
Gadd45b	1.21168	5.72036	212.079	4.83505e-48	2.33597e-46
Vnn1	1.19915	0.999971	29.1874	6.57042e-08	4.10908e-07
Ankrd1	1.19699	7.08251	465.94	2.45045e-103	3.89388e-101
S100a3	1.19271	0.840624	26.1394	3.17637e-07	1.82847e-06
Rhox10	1.19237	0.512515	13.4616	0.000243492	0.000884356
S100a14	1.1872	2.98968	94.3807	2.60323e-22	4.92262e-21
Lpcat2	1.18576	2.10348	56.9963	4.3664e-14	4.87849e-13
Gm14446	1.18531	1.52469	33.6944	6.44853e-09	4.5091e-08
Dact1	1.18465	0.862414	25.0399	5.61573e-07	3.12131e-06
Uchl1	1.18264	4.65586	261.699	7.31469e-59	4.79986e-57
Kctd12	1.18013	2.99963	87.7143	7.56275e-21	1.30759e-19
Peg13	1.17864	2.76259	70.5011	4.59999e-17	6.31995e-16
Gm766	1.17552	2.7297	80.6783	2.65627e-19	4.17454e-18
Nqo1	1.17539	5.35671	196.061	1.5118e-44	6.58082e-43
Marcksl1	1.17389	5.99595	273.561	1.89987e-61	1.33644e-59
Cyp4b1	1.17341	0.620034	22.3402	2.2837e-06	1.16747e-05
Eya4	1.17315	2.6053	87.6288	7.89651e-21	1.36279e-19
Lrp12	1.17057	3.67716	172.538	2.06451e-39	7.84157e-38
Aldh1a1	1.16768	0.584785	20.0534	7.53087e-06	3.53828e-05
Pcdh7	1.16651	3.10642	72.9315	1.34227e-17	1.91135e-16
Ctla2b	1.16025	1.65767	22.9461	1.66608e-06	8.69941e-06
Id4	1.15443	1.21798	30.0804	4.14503e-08	2.67013e-07
Hspa1b	1.15319	6.63583	385.819	6.73257e-86	7.7894e-84
Mcc	1.14299	4.76948	138.111	6.89275e-32	2.00689e-30
Fjx1	1.1421	2.08244	50.2322	1.36587e-12	1.35938e-11
Tiam2	1.14021	2.40377	68.4635	1.29251e-16	1.7259e-15
Hectd2	1.13999	0.803772	24.0004	9.63163e-07	5.19417e-06
Zswim5	1.13967	0.0657374	13.7975	0.000203603	0.000749697
Smad7	1.13957	5.50305	337.771	1.95152e-75	1.80628e-73
Neurl3	1.13565	5.86609	325.794	7.92154e-73	6.96541e-71
Prkcdbp	1.13434	1.503	34.6334	3.98028e-09	2.86287e-08
Arl4a	1.1341	4.01405	140.699	1.8719e-32	5.64652e-31
Gm7334	1.13089	0.0137334	12.9371	0.000322129	0.00114006
Btg3	1.13089	0.0137334	12.9343	0.000322623	0.00114135
Apol7a	1.13082	1.38153	24.0358	9.45592e-07	5.10881e-06
Sox4	1.12988	6.65712	212.83	3.31421e-48	1.61451e-46
Sprr1a	1.12777	6.81268	376.234	8.22119e-84	9.1505e-82
Tspan17	1.11573	0.26351	15.3161	9.09373e-05	0.000358249
Cnbd2	1.11285	0.891167	24.7799	6.42631e-07	3.55253e-06
2700099C18Rik	1.11245	3.06268	82.2407	1.20485e-19	1.93502e-18
Gpc2	1.11145	1.01298	25.8945	3.60597e-07	2.06226e-06
Emp1	1.11077	9.35431	440.275	9.43367e-98	1.31667e-95
Fez2	1.10912	6.41717	256.259	1.12195e-57	7.20097e-56
Cxcl11	1.1089	0.890615	20.8095	5.07303e-06	2.45634e-05
Gm19557	1.10865	0.810999	21.6524	3.26802e-06	1.63225e-05
Hspa8	1.10558	9.2424	247.829	7.72057e-56	4.83181e-54
Zcwpw1	1.10401	2.83112	82.5283	1.04171e-19	1.68377e-18
Cldn23	1.09616	3.00513	86.491	1.40374e-20	2.38054e-19
Vash2	1.09417	1.44549	26.651	2.43731e-07	1.42258e-06
Ggt1	1.09353	3.42557	112.871	2.30247e-26	5.3138e-25
Cnksr2	1.09306	0.208337	14.2691	0.000158443	0.00059576
Tle4	1.09234	4.20163	187.478	1.12959e-42	4.75241e-41
1110020A21Rik	1.08982	0.0782712	12.9148	0.000325994	0.00115211
Col4a1	1.08442	3.21543	102.522	4.26635e-24	8.77522e-23
Slco5a1	1.08033	1.74058	42.9234	5.69242e-11	4.89281e-10
Ldlrad3	1.07914	2.80681	84.1775	4.52297e-20	7.46863e-19
Setbp1	1.07674	2.93221	70.3269	5.02468e-17	6.87658e-16
Reps2	1.07544	0.645706	19.1099	1.23402e-05	5.59603e-05
Zfp442	1.07533	2.9789	79.7836	4.17748e-19	6.50134e-18
Arhgef40	1.07231	2.84334	48.0391	4.17799e-12	3.99751e-11
Irf5	1.07225	2.53484	58.3416	2.20333e-14	2.52429e-13
Ahrr	1.07131	0.348279	14.9309	0.000111523	0.000432184
Epha4	1.06913	6.42911	343.937	8.85939e-77	8.37641e-75
Zfp296	1.06817	1.78398	28.5768	9.00529e-08	5.53344e-07
Procr	1.06705	4.12158	123.056	1.35555e-28	3.44989e-27
Stxbp6	1.06433	2.56791	66.7438	3.09187e-16	4.03665e-15
Snord34	1.06403	0.980464	22.0335	2.67926e-06	1.35434e-05
Loxl1	1.0527	0.220635	12.8319	0.000340759	0.00119996
Edn1	1.05117	5.61563	156.237	7.51519e-36	2.47032e-34
Slc29a1	1.05111	4.59382	166.186	5.03832e-38	1.83825e-36
Stbd1	1.05105	4.01177	76.7901	1.90129e-18	2.82638e-17
Rassf5	1.05005	0.796306	19.7676	8.7452e-06	4.06001e-05
Phf21b	1.04958	0.138608	12.6996	0.000365731	0.00127944
Taf9b	1.04945	0.993238	22.7892	1.80781e-06	9.39485e-06
Gnat2	1.04919	0.74255	19.8998	8.16103e-06	3.81093e-05
Sfn	1.04881	6.50287	137.149	1.11895e-31	3.23116e-30
Cd40	1.04787	3.43168	44.5445	2.48639e-11	2.22183e-10
A4galt	1.04673	1.75572	20.317	6.56162e-06	3.11704e-05
Ccdc176	1.04513	2.24659	35.4934	2.55911e-09	1.88619e-08
Fgfbp3	1.04507	1.10173	23.9812	9.72816e-07	5.24462e-06
Maoa	1.04041	1.71279	29.9243	4.49248e-08	2.88339e-07
Ppp1r14c	1.04002	0.0898684	12.0037	0.000530958	0.00180399
Mycl	1.03913	3.25229	81.5118	1.74218e-19	2.77016e-18
Sgcb	1.03761	2.89196	88.2219	5.85093e-21	1.01977e-19
Acta2	1.03742	2.89259	63.1555	1.91013e-15	2.36062e-14
Adam8	1.03431	2.1583	53.672	2.36912e-13	2.50833e-12
2610307P16Rik	1.03394	0.619682	16.2053	5.68343e-05	0.000231846
Tmem117	1.03011	0.585889	17.212	3.34309e-05	0.000141564
Rbks	1.01808	1.33685	27.8757	1.29362e-07	7.81773e-07
Npl	1.01647	2.58893	60.8658	6.11019e-15	7.25549e-14
Gpr64	1.0149	0.576172	15.8202	6.96537e-05	0.000279664
Foxq1	1.01319	3.34447	81.0695	2.17915e-19	3.44627e-18
Msh5	1.01101	0.711947	14.573	0.000134831	0.000514345
Ptprc	1.00708	0.540556	14.9592	0.00010986	0.000426021
A630095E13Rik	1.00464	2.15128	34.9592	3.36679e-09	2.44663e-08
Tmsb4x	1.00133	9.89542	214.536	1.4069e-48	6.96951e-47
Aldh1a2	-1.00122	4.29056	178.121	1.24644e-40	4.92582e-39
Dock4	-1.00206	4.73465	183.441	8.59434e-42	3.53131e-40
Car5b	-1.00263	5.89044	282.454	2.19151e-63	1.60583e-61
Sox5	-1.00354	0.352304	14.2989	0.000155953	0.000587279
Mocos	-1.00385	5.38971	286.538	2.82374e-64	2.12215e-62
Tpi1	-1.0058	9.33145	386.571	4.61725e-86	5.37741e-84
Syn3	-1.01035	0.738809	19.37	1.07683e-05	4.93541e-05
Sync	-1.01051	0.0173596	11.4311	0.000722265	0.00239114
Phgdh	-1.01092	7.20355	158.034	3.04174e-36	1.01311e-34
Gsta2	-1.01101	0.917013	22.3323	2.29311e-06	1.1713e-05
Zdhhc14	-1.01114	1.30661	27.8778	1.29222e-07	7.81199e-07
Ldha	-1.01118	9.92372	591.229	1.35356e-130	3.44982e-128
Frat2	-1.0128	3.59391	103.32	2.85178e-24	5.90711e-23
Pgm2	-1.01681	5.98045	237.889	1.1349e-53	6.54375e-52
Tnfaip2	-1.02297	9.44481	328.701	1.84334e-73	1.63722e-71
Coro7	-1.024	2.3852	41.516	1.16909e-10	9.74393e-10
BC037704	-1.02449	0.615581	18.4059	1.78505e-05	7.89337e-05
Gm266	-1.02816	5.6999	277.351	2.83639e-62	2.02767e-60
Calb1	-1.02966	0.910058	21.0915	4.37863e-06	2.14253e-05
Arntl2	-1.02996	2.70557	73.0964	1.23469e-17	1.76101e-16
Tmem125	-1.03043	4.13319	171.308	3.8324e-39	1.44628e-37
Slit2	-1.03081	3.20108	81.3091	1.93033e-19	3.06102e-18
Itga2b	-1.03244	0.422967	16.5328	4.78153e-05	0.000197808
Angptl2	-1.03254	2.61012	30.7486	2.93723e-08	1.92811e-07
Aldoa	-1.03422	9.60666	401.816	2.21625e-89	2.72552e-87
Mgll	-1.03433	6.84125	275.447	7.37507e-62	5.22975e-60
Tfcp2l1	-1.03473	7.77486	387.646	2.69383e-86	3.15825e-84
Steap3	-1.03599	3.17806	100.925	9.55103e-24	1.9262e-22
Krt15	-1.03635	0.527003	18.2019	1.98685e-05	8.73301e-05
Rnd1	-1.03789	5.36311	273.828	1.66237e-61	1.17408e-59
Icam1	-1.03811	4.24576	185.259	3.44572e-42	1.43594e-40
Dbp	-1.04045	0.715468	20.0432	7.57129e-06	3.55632e-05
Gm2a	-1.04077	7.23493	427.143	6.80437e-95	9.2761e-93
Rbbp8nl	-1.04217	1.44886	33.8615	5.91779e-09	4.16281e-08
Prlr	-1.04487	0.402644	16.3453	5.27875e-05	0.000216644
Rab39b	-1.04525	1.08226	24.0109	9.57898e-07	5.16894e-06
Foxc2	-1.04624	0.105434	13.4566	0.000244148	0.000886372
Mro	-1.04645	4.48137	211.69	5.87598e-48	2.82336e-46
Pdlim4	-1.05289	2.27101	51.5846	6.85779e-13	6.96713e-12
Gprc5b	-1.05363	2.44289	72.5894	1.59638e-17	2.2622e-16
Gstt2	-1.05498	3.41316	107.052	4.33723e-25	9.40499e-24
Gm16880	-1.05591	0.563479	17.0076	3.72307e-05	0.000156113
Ccdc109b	-1.05664	4.08437	168.274	1.76264e-38	6.51213e-37
Prss8	-1.05703	4.77094	225.146	6.82312e-51	3.56058e-49
Tmem178	-1.06096	2.71391	76.6414	2.04997e-18	3.03458e-17
Sv2a	-1.06317	0.211534	15.0578	0.000104266	0.00040549
Creb3l1	-1.06708	0.117664	14.1004	0.000173308	0.000647227
Gm3716	-1.06959	0.362683	17.1475	3.4586e-05	0.000145998
Pgk1	-1.07153	5.15996	220.69	6.39662e-50	3.28921e-48
Itga1	-1.07406	4.99448	230.773	4.04295e-52	2.20805e-50
Grhpr	-1.07636	4.27137	138.138	6.79856e-32	1.98274e-30
Lifr	-1.07731	6.92215	281.325	3.86327e-63	2.79586e-61
Vsnl1	-1.08082	5.35579	348.454	9.19806e-78	8.93686e-76
Lonp1	-1.08195	8.13578	266.344	7.10795e-60	4.84498e-58
Ngef	-1.08198	4.5019	163.163	2.30489e-37	8.09059e-36
Gnmt	-1.08207	0.554538	19.9452	7.96945e-06	3.72642e-05
Arhgap6	-1.08239	3.53302	138.292	6.29233e-32	1.83816e-30
Slc16a2	-1.0826	3.71008	157.147	4.75373e-36	1.57141e-34
Efhb	-1.08264	0.0930736	14.0593	0.000177134	0.000660393
Zfp503	-1.0846	1.21914	29.8029	4.78288e-08	3.0575e-07
Pdzd2	-1.08591	3.29642	103.048	3.27166e-24	6.74508e-23
Trak1	-1.08698	5.42152	342.396	1.91915e-76	1.80482e-74
Ebf4	-1.09011	1.36944	36.1629	1.81494e-09	1.35704e-08
Wscd1	-1.09027	2.11681	48.152	3.94435e-12	3.78425e-11
Aldh18a1	-1.0906	8.05709	420.48	1.9188e-93	2.55636e-91
Kcnh2	-1.09082	0.402946	18.0275	2.17739e-05	9.48516e-05
Sparc	-1.09362	0.165233	15.2032	9.65406e-05	0.000377953
Herpud1	-1.09497	6.71707	546.135	8.72603e-121	1.87141e-118
Tbc1d8	-1.09587	3.53258	124.836	5.52848e-29	1.42976e-27
Chdh	-1.09736	7.5969	180.13	4.5389e-41	1.83076e-39
Cerk	-1.09744	4.68117	231.089	3.45101e-52	1.89064e-50
Pla2g4b	-1.09758	0.0683698	13.5919	0.000227164	0.00082968
Prkcq	-1.09779	1.70165	41.9979	9.13702e-11	7.6919e-10
6430548M08Rik	-1.09848	4.25862	192.645	8.41271e-44	3.59092e-42
Fam65a	-1.09874	3.86717	149.24	2.54201e-34	8.01144e-33
Camk2n2	-1.10079	2.4561	57.2838	3.77252e-14	4.23109e-13
Acsl4	-1.10285	8.47299	462.676	1.25756e-102	1.92308e-100
Gata3	-1.10326	0.896107	25.8569	3.67682e-07	2.09937e-06
Ssbp2	-1.1052	1.7097	34.9158	3.44278e-09	2.49669e-08
Tmem252	-1.10926	4.11417	190.682	2.25684e-43	9.56355e-42
Sars	-1.11147	8.51366	370.967	1.15251e-82	1.25889e-80
Il13ra1	-1.11306	7.02805	415.842	1.9606e-92	2.57306e-90
Mir1668	-1.11988	1.66923	41.3357	1.28205e-10	1.0645e-09
Arnt2	-1.12004	6.53278	477.197	8.70153e-106	1.45738e-103
Acss2	-1.12059	3.98122	167.337	2.82424e-38	1.03906e-36
Slc7a5	-1.12184	7.98845	352.475	1.22497e-78	1.23099e-76
Emr1	-1.12297	1.52515	35.0314	3.24431e-09	2.36544e-08
Nod1	-1.12461	2.17505	53.743	2.28507e-13	2.42226e-12
Ltbp1	-1.12613	7.0196	369.675	2.20295e-82	2.37675e-80
Nab2	-1.12744	2.93751	98.6313	3.0417e-23	5.99007e-22
Spp1	-1.1344	12.7448	2400.88	0	0
Ptn	-1.13658	1.01233	30.0037	4.31222e-08	2.77174e-07
Tmem37	-1.13765	2.57344	77.5651	1.2842e-18	1.93521e-17
Tnfrsf19	-1.1383	1.81506	49.1871	2.32671e-12	2.28589e-11
Cnp	-1.13871	6.64932	380.359	1.0396e-84	1.16448e-82
Rbp1	-1.14233	1.83723	52.2882	4.79255e-13	4.95775e-12
Slc30a4	-1.14375	8.09042	557.978	2.31457e-123	5.21846e-121
Tc2n	-1.14652	4.80851	155.444	1.12008e-35	3.65449e-34
Slc27a2	-1.14719	3.51432	112.347	2.99935e-26	6.90401e-25
Plcxd3	-1.14967	1.2585	36.5262	1.50628e-09	1.13494e-08
P2ry6	-1.15074	0.517675	20.8465	4.97591e-06	2.41397e-05
Rasip1	-1.15144	0.545657	22.293	2.34052e-06	1.1934e-05
Desi2	-1.15593	6.11479	505.024	7.67303e-112	1.43551e-109
Card14	-1.15895	0.471863	21.0714	4.42489e-06	2.16336e-05
Irg1	-1.16351	5.78818	453.202	1.44953e-100	2.10673e-98
Clec2d	-1.16383	2.76614	51.9633	5.65478e-13	5.81209e-12
Pbxip1	-1.16559	4.49897	234.289	6.91734e-53	3.89898e-51
Krt4	-1.16747	6.82382	390.021	8.19209e-87	9.80041e-85
Cyp26a1	-1.17162	0.633508	22.915	1.69321e-06	8.83586e-06
Ankrd33b	-1.17473	4.40599	172.659	1.9426e-39	7.41053e-38
Lrig1	-1.17493	7.37494	466.065	2.30202e-103	3.71406e-101
Slc1a4	-1.17669	5.80216	369.977	1.89296e-82	2.05491e-80
Mafb	-1.17899	3.28514	99.4134	2.04927e-23	4.05838e-22
P2rx3	-1.17976	0.310559	18.4471	1.74689e-05	7.74212e-05
Itgam	-1.18211	0.080747	16.4683	4.9471e-05	0.000204041
Fbln1	-1.18564	5.66922	445.801	5.91531e-99	8.45745e-97
Slc15a3	-1.18864	0.740603	24.4482	7.63334e-07	4.16119e-06
Prr15	-1.19029	3.00622	100.499	1.18482e-23	2.37622e-22
Eepd1	-1.19043	3.60733	155.306	1.20052e-35	3.89527e-34
Il34	-1.19299	3.53924	161.918	4.31173e-37	1.48679e-35
Dio2	-1.19561	2.23493	41.9938	9.15637e-11	7.7045e-10
Rimkla	-1.19737	1.36453	39.5821	3.14554e-10	2.52131e-09
Nars	-1.20108	9.57293	500.626	6.94712e-111	1.27263e-108
Tmem200b	-1.20236	0.674516	26.0484	3.32969e-07	1.9111e-06
C3	-1.20236	10.5336	1224.56	2.79695e-268	3.27914e-265
Cdh10	-1.20691	3.73697	76.8456	1.84863e-18	2.75042e-17
Tns1	-1.20789	1.98592	46.5425	8.9651e-12	8.3242e-11
Sec1	-1.21516	2.20298	66.0939	4.29936e-16	5.55537e-15
1700024P16Rik	-1.21766	2.06409	74.0642	7.5619e-18	1.08736e-16
Mthfd2	-1.22305	8.28188	575.209	4.13185e-127	9.95379e-125
Gucy2g	-1.22397	2.18788	40.3203	2.15552e-10	1.75577e-09
Ppp4r4	-1.22494	3.68025	175.477	4.7102e-40	1.8326e-38
Ifitm3	-1.22578	8.80714	455.671	4.20725e-101	6.21754e-99
Acss1	-1.22913	4.93469	181.132	2.74351e-41	1.10914e-39
Osbp2	-1.23103	1.44498	45.3505	1.64743e-11	1.49802e-10
Etv5	-1.23281	5.12495	330.775	6.51472e-74	5.90556e-72
Gstm7	-1.23589	0.490325	24.6865	6.74541e-07	3.71632e-06
Tmprss4	-1.23616	8.07205	604.175	2.06892e-133	5.59754e-131
Fdps	-1.2383	7.94328	607.254	4.42673e-134	1.23569e-131
Cryzl1	-1.24034	5.77127	289.762	5.60374e-65	4.30338e-63
Scd2	-1.24261	11.1709	1548.47	0	0
3110057O12Rik	-1.24397	2.22614	60.6185	6.92804e-15	8.20448e-14
Tsku	-1.24434	4.83007	266.646	6.10919e-60	4.1804e-58
Fam107a	-1.24469	2.1888	77.0313	1.68269e-18	2.51204e-17
Hs3st3b1	-1.2447	4.28206	227.478	2.11528e-51	1.12385e-49
Ccdc69	-1.24889	3.8533	178.286	1.14738e-40	4.55481e-39
Kazn	-1.25427	5.78047	441.249	5.78781e-98	8.14275e-96
Pfkp	-1.25589	5.14385	282.918	1.73634e-63	1.27763e-61
Csdc2	-1.26058	1.24723	42.727	6.29385e-11	5.38344e-10
Akap6	-1.26121	2.07366	79.9369	3.86554e-19	6.02654e-18
Spred3	-1.2645	1.8196	66.2629	3.94612e-16	5.11773e-15
Prom1	-1.26454	9.40646	763.002	5.97408e-168	2.76474e-165
Plce1	-1.26469	5.13335	327.77	2.94161e-73	2.59956e-71
Ero1l	-1.26513	7.00496	544.142	2.36769e-120	4.95693e-118
Dram1	-1.26715	1.99965	61.9757	3.47723e-15	4.2202e-14
Mfsd7c	-1.27016	1.70589	53.7519	2.27478e-13	2.41426e-12
Arg2	-1.27281	3.77797	231.649	2.60435e-52	1.43574e-50
Smim1	-1.27683	1.57415	30.2232	3.85075e-08	2.49334e-07
Bmper	-1.27777	0.986399	34.4846	4.29637e-09	3.07388e-08
Adh7	-1.28543	3.32561	163.438	2.00744e-37	7.06058e-36
Ramp3	-1.28555	0.868693	29.7704	4.86371e-08	3.10578e-07
Fmnl1	-1.28669	4.92427	381.246	6.66172e-85	7.58802e-83
Ttc39b	-1.2891	6.34325	606.51	6.42293e-134	1.7649e-131
Ankrd22	-1.29209	3.34494	162.93	2.59132e-37	9.05984e-36
Lims2	-1.29296	2.50817	103.493	2.61288e-24	5.43535e-23
1700011H14Rik	-1.29323	1.58381	47.5263	5.42699e-12	5.11463e-11
Mxd1	-1.29496	4.16028	178.047	1.29396e-40	5.10215e-39
Lrfn3	-1.29608	2.39376	64.4019	1.01461e-15	1.2754e-14
Slc7a11	-1.29896	8.43732	698.109	7.70929e-154	2.82449e-151
Rcan2	-1.3	0.41385	22.6788	1.91467e-06	9.92961e-06
Eif4ebp1	-1.30166	7.19911	532.815	6.89494e-118	1.39373e-115
Cxcl14	-1.30613	0.667125	30.447	3.43109e-08	2.23313e-07
Socs3	-1.3104	4.02665	124.529	6.45413e-29	1.65939e-27
Cdsn	-1.31191	0.451979	24.9889	5.76618e-07	3.19988e-06
Tshr	-1.31202	3.72802	163.73	1.73246e-37	6.14255e-36
Gm15663	-1.31272	1.26435	47.0518	6.91361e-12	6.48787e-11
Ppp1r1b	-1.31523	0.362651	18.526	1.67603e-05	7.44123e-05
Igf2bp1	-1.32304	6.30791	423.347	4.5589e-94	6.16714e-92
Sema6d	-1.32474	5.56891	409.029	5.96339e-91	7.65491e-89
Sipa1l2	-1.32849	5.73384	514.776	5.79633e-114	1.09607e-111
Bcl3	-1.32931	3.99553	212.501	3.911e-48	1.89473e-46
Lrp1	-1.32984	1.25919	48.0224	4.21383e-12	4.0296e-11
2810459M11Rik	-1.33179	0.979945	38.9281	4.39701e-10	3.46442e-09
Stard5	-1.33485	4.46945	247.68	8.32265e-56	5.19015e-54
Psat1	-1.33508	9.19328	728.95	1.51518e-160	6.66149e-158
Serpina3g	-1.33513	6.56981	355.904	2.19551e-79	2.21898e-77
Syne3	-1.33605	3.30174	164.238	1.34197e-37	4.81631e-36
Dpp4	-1.33852	4.43245	277.218	3.03329e-62	2.15965e-60
Lipk	-1.33985	2.73193	104.989	1.22846e-24	2.60915e-23
Sowaha	-1.34111	1.42573	48.0127	4.23475e-12	4.0474e-11
Ccbl1	-1.34586	4.14017	283.369	1.38477e-63	1.02322e-61
Ccdc30	-1.34681	0.068629	18.4309	1.76179e-05	7.80425e-05
Mir5114	-1.34756	6.17695	284.745	6.94238e-64	5.17325e-62
Tspyl4	-1.3494	2.22431	87.4121	8.81081e-21	1.50873e-19
Efna3	-1.35343	0.563777	30.6944	3.02028e-08	1.97783e-07
Itgb8	-1.35443	4.36619	254.369	2.89681e-57	1.85249e-55
Spn	-1.35479	0.256457	23.1793	1.47579e-06	7.75883e-06
Iah1	-1.35663	4.80903	143.088	5.62244e-33	1.72258e-31
D630045M09Rik	-1.35731	1.24248	49.4206	2.06565e-12	2.03967e-11
Il17re	-1.35948	5.23413	356.977	1.28212e-79	1.31856e-77
Lzts3	-1.36289	5.50638	381.485	5.90968e-85	6.79265e-83
Mir3063	-1.36376	1.74316	63.6652	1.47464e-15	1.83532e-14
Pde8b	-1.36501	1.03896	33.7904	6.13807e-09	4.30743e-08
Alox15	-1.36666	3.3748	119.061	1.01535e-27	2.49384e-26
Pglyrp1	-1.37062	3.3415	149.355	2.39849e-34	7.57267e-33
Chka	-1.37173	7.84711	642.872	7.93195e-142	2.36426e-139
Aqp4	-1.37419	5.16627	488.157	3.58848e-108	6.1269e-106
Shmt2	-1.37709	7.89378	388.562	1.70219e-86	2.00905e-84
Amz1	-1.37776	0.7865	36.595	1.45401e-09	1.09696e-08
Cldn11	-1.37931	1.03317	40.8053	1.6818e-10	1.38271e-09
Nupr1	-1.39146	6.80042	763.007	5.95973e-168	2.76474e-165
6430562O15Rik	-1.39625	2.70189	110.122	9.2136e-26	2.06408e-24
Xdh	-1.39913	2.73786	91.5867	1.06807e-21	1.95048e-20
Osmr	-1.4017	5.20923	439.189	1.62524e-97	2.25051e-95
Spink8	-1.40198	6.42455	628.628	9.9349e-139	2.91192e-136
Ly6f	-1.40585	2.09809	71.2295	3.18005e-17	4.4209e-16
Fos	-1.4186	5.59976	402.294	1.7445e-89	2.16048e-87
Mpp2	-1.42153	2.25074	70.6157	4.34048e-17	5.97742e-16
4930433N12Rik	-1.42372	1.65279	58.2991	2.25142e-14	2.57602e-13
Gys1	-1.42747	5.46153	556.807	4.16211e-123	9.26517e-121
Map2k6	-1.42817	3.67347	206.656	7.37104e-47	3.42929e-45
Calml4	-1.43367	2.15114	90.2298	2.12046e-21	3.7974e-20
Casp12	-1.43408	1.41145	58.0269	2.5856e-14	2.94879e-13
Kcnf1	-1.43624	0.0435544	23.431	1.29476e-06	6.86042e-06
Slc2a1	-1.43937	7.15256	502.309	2.98881e-111	5.53277e-109
Pnrc1	-1.44195	5.97151	718.768	2.48094e-158	1.06414e-155
Trim15	-1.44535	4.39588	244.951	3.27454e-55	1.98572e-53
Ndrg1	-1.44904	6.68267	671.068	5.85133e-148	1.87094e-145
9530082P21Rik	-1.45055	0.992795	45.1143	1.85862e-11	1.67705e-10
Degs2	-1.45343	4.98537	226.849	2.90139e-51	1.52766e-49
B3gnt7	-1.4535	1.854	64.9984	7.49606e-16	9.54567e-15
Veph1	-1.4551	3.21345	140.238	2.36195e-32	7.0283e-31
Pcdh18	-1.46172	0.519286	27.1852	1.84867e-07	1.09871e-06
Pdk1	-1.46239	5.76974	686.907	2.10282e-151	7.11156e-149
Il7	-1.46336	3.15999	188.69	6.14089e-43	2.58978e-41
Kcnq1	-1.46463	2.69984	110.366	8.14564e-26	1.84125e-24
Hyal1	-1.46701	2.44038	97.8097	4.60577e-23	8.99968e-22
Stc2	-1.47101	5.6385	622.694	1.94015e-137	5.50313e-135
Adamts9	-1.47293	5.01058	465.934	2.45776e-103	3.89388e-101
Ugt1a6a	-1.47568	4.57592	236.264	2.56631e-53	1.47007e-51
Ugt1a6b	-1.47893	4.55202	241.253	2.09659e-54	1.22494e-52
Ugt1a2	-1.48004	4.55087	231.284	3.1281e-52	1.71909e-50
Serpina3f	-1.48054	3.58987	244.129	4.94823e-55	2.96995e-53
Ugt1a5	-1.4874	4.54874	235.92	3.05087e-53	1.74197e-51
Arhgef6	-1.48812	5.13923	330.168	8.83619e-74	7.92822e-72
Ugt1a1	-1.48967	4.55223	235.733	3.351e-53	1.90714e-51
Ugt1a7c	-1.49148	4.98689	228.983	9.93321e-52	5.30959e-50
Ugt1a10	-1.49179	4.55167	232.317	1.86205e-52	1.02975e-50
Il6ra	-1.49186	2.82821	113.292	1.86212e-26	4.31452e-25
Il1f9	-1.49296	3.79529	151.419	8.48651e-35	2.7086e-33
Ugt1a9	-1.49691	4.56488	232.604	1.6126e-52	8.97444e-51
Bnip3l	-1.50002	7.39048	688.537	9.29837e-152	3.2063e-149
Cldn10	-1.50193	1.13273	51.9257	5.764e-13	5.91744e-12
Grpr	-1.50524	0.986689	48.3664	3.53568e-12	3.41265e-11
1810010H24Rik	-1.50671	1.75089	79.0498	6.05639e-19	9.32642e-18
Frat1	-1.50694	1.9938	102.504	4.3047e-24	8.84375e-23
Gstt1	-1.51095	1.07703	51.6936	6.48752e-13	6.61005e-12
Ifitm6	-1.51327	0.802221	42.2305	8.11254e-11	6.87884e-10
Atp6v0a4	-1.51389	5.31212	358.427	6.1968e-80	6.41041e-78
Otub2	-1.51408	5.00626	517.641	1.37971e-114	2.63735e-112
Cdh5	-1.51841	3.46181	127.354	1.55409e-29	4.13469e-28
Igfbpl1	-1.52042	1.10223	46.6617	8.43608e-12	7.86205e-11
Hopx	-1.52829	4.79761	280.262	6.58409e-63	4.7454e-61
Phf10	-1.53195	7.33945	392.303	2.60977e-87	3.14352e-85
Porcn	-1.54771	4.58387	412.201	1.21601e-91	1.58405e-89
Aebp1	-1.55666	4.63116	338.925	1.09406e-75	1.018e-73
Gpr110	-1.56903	0.675334	42.5371	6.93547e-11	5.91213e-10
Sema3f	-1.56916	4.29693	271.451	5.47756e-61	3.82255e-59
Mei4	-1.57444	0.590763	39.3054	3.62438e-10	2.88017e-09
Rassf4	-1.57616	3.61522	297.96	9.16849e-67	7.26293e-65
Pdgfra	-1.57645	2.22561	69.0665	9.52011e-17	1.28587e-15
Rcsd1	-1.57656	1.41193	57.8979	2.76087e-14	3.13648e-13
Mib2	-1.58642	4.38451	214.62	1.349e-48	6.72055e-47
Pla2g7	-1.58673	5.614	433.135	3.37677e-96	4.63937e-94
Vstm5	-1.58863	4.14691	344.678	6.11019e-77	5.80831e-75
Slc8a1	-1.59206	2.35551	137.95	7.47341e-32	2.17235e-30
Klk10	-1.59891	5.54208	528.457	6.11712e-117	1.20872e-114
BC021614	-1.60064	0.959323	38.2996	6.06762e-10	4.72565e-09
Urah	-1.60072	6.81379	456.132	3.33978e-101	4.9774e-99
Tmem213	-1.60652	5.36274	462.289	1.52664e-102	2.31443e-100
Scd4	-1.61763	1.08356	59.1605	1.45321e-14	1.68243e-13
1810011O10Rik	-1.6224	4.45728	465.498	3.05785e-103	4.80136e-101
Asns	-1.62788	8.65159	449.705	8.36145e-100	1.20528e-97
Atp7b	-1.62918	1.80978	102.394	4.55145e-24	9.33977e-23
Cp	-1.6383	9.06629	1045.19	2.70318e-229	2.50201e-226
9530053A07Rik	-1.64078	1.34624	66.6347	3.26775e-16	4.25994e-15
Srgn	-1.64397	0.939177	51.6763	6.54477e-13	6.66452e-12
Gfra1	-1.64444	3.66656	288.051	1.3221e-64	1.00652e-62
Gjb2	-1.64859	8.57617	980.537	3.05377e-215	2.33494e-212
Sema4a	-1.65042	2.53665	136.788	1.34173e-31	3.86814e-30
Dsg3	-1.65578	4.47583	454.66	6.98178e-101	1.02318e-98
Pfkl	-1.66254	7.37878	531.775	1.16088e-117	2.3199e-115
Tmem45a	-1.66481	1.43119	63.4134	1.67577e-15	2.07682e-14
Nt5e	-1.67361	7.52572	1088.52	1.03434e-238	1.13686e-235
Cdkl1	-1.67836	4.43138	396.666	2.92888e-88	3.55223e-86
Bnc2	-1.68169	2.05933	119.661	7.50464e-28	1.8536e-26
Penk	-1.68787	2.32952	162.54	3.1531e-37	1.09803e-35
Mmp17	-1.69157	1.89474	69.7971	6.57294e-17	8.94673e-16
Enpp1	-1.69253	2.42652	153.87	2.4731e-35	7.96556e-34
Kng2	-1.69271	0.732871	49.1326	2.39227e-12	2.34768e-11
Egflam	-1.69735	2.04727	122.136	2.15584e-28	5.40067e-27
Elf5	-1.70743	5.19387	570.203	5.07145e-126	1.20522e-123
Arl4d	-1.70791	0.555265	43.9313	3.40114e-11	2.99962e-10
Klk1b8	-1.71144	0.883513	58.5315	2.00058e-14	2.29499e-13
Adamts7	-1.71926	2.46385	109.133	1.51728e-25	3.36906e-24
Oas2	-1.72231	1.45619	84.417	4.00683e-20	6.63504e-19
Phactr3	-1.72306	3.05295	182.547	1.34655e-41	5.4943e-40
Papln	-1.72709	2.69608	175.95	3.71279e-40	1.44774e-38
Ivl	-1.72835	3.5754	282.105	2.61174e-63	1.90581e-61
Atf5	-1.73148	4.79679	198.228	5.0868e-45	2.24202e-43
Scd1	-1.73272	8.49567	975.225	4.35937e-214	3.19433e-211
Il6	-1.73832	2.47794	119.552	7.92978e-28	1.95587e-26
Chil1	-1.75007	4.6375	463.618	7.84518e-103	1.21022e-100
Smtnl2	-1.7506	3.43474	262.676	4.47961e-59	2.96159e-57
Tmem45b	-1.75479	0.80237	57.3011	3.73945e-14	4.19935e-13
Narf	-1.76088	4.63662	624.926	6.34541e-138	1.82935e-135
Pck1	-1.76675	0.0313173	31.0253	2.54687e-08	1.68064e-07
Fosb	-1.77698	2.4747	60.0461	9.26613e-15	1.08709e-13
Amica1	-1.78525	3.31442	232.407	1.78032e-52	9.87658e-51
Cebpb	-1.79139	5.64204	565.826	4.54301e-125	1.05123e-122
Peg3	-1.81813	1.43241	91.2971	1.23643e-21	2.25091e-20
Psph	-1.8224	7.11094	492.273	4.56251e-109	7.9442e-107
Sgk2	-1.83233	2.74974	178.979	8.09544e-41	3.22826e-39
Clec1b	-1.84432	0.268254	42.9202	5.70194e-11	4.8986e-10
BC005764	-1.84902	0.840172	65.2176	6.70674e-16	8.58285e-15
Pglyrp3	-1.8542	2.98191	121.371	3.16983e-28	7.89583e-27
Espn	-1.85895	0.692931	57.4349	3.49357e-14	3.93329e-13
Slc1a5	-1.8617	4.90356	306.447	1.29821e-68	1.05696e-66
Cd79b	-1.8709	0.73294	61.6826	4.03525e-15	4.86721e-14
Klhdc7a	-1.87465	3.24108	218.838	1.6216e-49	8.19468e-48
Mettl7b	-1.90308	4.61431	580.7	2.64138e-128	6.45158e-126
Scnn1b	-1.90344	3.26385	235.545	3.68148e-53	2.08847e-51
Spi1	-1.91627	0.947374	69.8684	6.33957e-17	8.63576e-16
Kcne3	-1.92086	3.58753	219.633	1.08732e-49	5.54252e-48
Jdp2	-1.93037	4.72777	526.362	1.74763e-116	3.41488e-114
Pdgfc	-1.93102	0.14289	42.2938	7.85394e-11	6.66921e-10
Slc6a9	-1.93137	4.59102	595.174	1.87679e-131	4.85372e-129
Nipal4	-1.93848	1.22099	76.3717	2.3499e-18	3.46398e-17
Ifitm1	-1.96025	4.96598	374.297	2.17054e-83	2.3857e-81
Csf3	-1.97863	7.70597	768.394	4.01697e-169	1.96229e-166
H2-DMb2	-1.98482	1.88107	146.986	7.9049e-34	2.46919e-32
Ednra	-2.00322	1.64244	125.717	3.54637e-29	9.29455e-28
Prl6a1	-2.00353	5.58917	1083.51	1.27032e-237	1.31411e-234
Efhd1	-2.0048	3.56053	423.304	4.65972e-94	6.2554e-92
Oaf	-2.01108	4.47317	464.104	6.14977e-103	9.57079e-101
Pycr1	-2.01223	2.73387	137.707	8.44813e-32	2.44759e-30
Dhrs7	-2.01818	5.91074	704.973	2.4789e-155	9.47693e-153
Cybrd1	-2.02293	0.257487	45.1592	1.81648e-11	1.6424e-10
Loxl2	-2.02919	4.58117	539.609	2.29373e-119	4.6904e-117
Inhbb	-2.03385	1.6471	124.321	7.16701e-29	1.8373e-27
Cfb	-2.03543	5.11917	773.078	3.84969e-170	2.05153e-167
Ciart	-2.05346	3.39488	340.58	4.76975e-76	4.46175e-74
Selenbp2	-2.06632	1.13989	92.3543	7.24693e-22	1.3387e-20
Dmrta1	-2.07342	1.45659	114.282	1.13041e-26	2.64354e-25
Satb1	-2.08571	0.30114	52.0466	5.41984e-13	5.58367e-12
Cldn19	-2.08618	0.0942769	43.6345	3.95803e-11	3.46643e-10
Aldoc	-2.08821	2.63029	251.673	1.12102e-56	7.09149e-55
Ak4	-2.08942	4.39285	553.846	1.83397e-122	4.03152e-120
Tmem212	-2.09623	0.0946848	23.8252	1.05494e-06	5.65616e-06
Etv1	-2.10763	1.94558	151.956	6.47737e-35	2.07111e-33
Prrg3	-2.11065	2.25491	169.061	1.18656e-38	4.43031e-37
Ypel3	-2.11559	2.21011	207.381	5.1205e-47	2.38857e-45
Fgl2	-2.12314	2.92274	191.375	1.59282e-43	6.76604e-42
Bex1	-2.12975	2.31279	178.234	1.1775e-40	4.66387e-39
Aqp3	-2.13312	2.32693	182.837	1.1643e-41	4.7617e-40
Tmed6	-2.1456	0.933189	78.4475	8.21547e-19	1.24764e-17
Cndp1	-2.19893	0.565003	71.6873	2.52155e-17	3.52776e-16
Vegfa	-2.2032	6.53952	1586	0	0
Lcn2	-2.2166	9.4057	1079.25	1.07084e-236	1.04621e-233
Kcnt2	-2.2226	0.2469	56.1983	6.55191e-14	7.21038e-13
Mgst2	-2.22632	0.35385	60.3512	7.93568e-15	9.34741e-14
Gpr133	-2.27095	0.99509	100.498	1.185e-23	2.37622e-22
Tmem154	-2.28497	3.20697	290.767	3.38476e-65	2.62222e-63
Tgfbr3	-2.31876	2.74064	159.938	1.16715e-36	3.94721e-35
Hkdc1	-2.32401	0.374523	66.6098	3.30933e-16	4.31095e-15
Notch3	-2.32624	2.50248	265.536	1.0663e-59	7.18465e-58
Sept4	-2.33662	1.5467	157.598	3.78772e-36	1.25681e-34
Fbln5	-2.34369	2.68002	205.469	1.33778e-46	6.19111e-45
Sesn2	-2.3482	3.96727	562.319	2.63069e-124	6.00822e-122
Pck2	-2.36474	6.31052	659.998	1.49507e-145	4.69505e-143
Pkdcc	-2.368	4.46356	696.503	1.72271e-153	6.18276e-151
Hdc	-2.3722	6.32885	707.813	5.98076e-156	2.33728e-153
Chac1	-2.38178	5.2044	1036.28	2.33481e-227	2.053e-224
Gm6484	-2.38731	2.41302	241.209	2.14295e-54	1.24788e-52
Ncald	-2.41687	2.36766	265.637	1.01376e-59	6.85694e-58
Kctd16	-2.42597	0.600593	83.4936	6.39213e-20	1.04862e-18
Ddit4	-2.45102	4.74575	689.323	6.27424e-152	2.20677e-149
Scnn1g	-2.4549	3.65224	547.041	5.54369e-121	1.2036e-118
Adm2	-2.4655	4.07416	708.619	3.99396e-156	1.59631e-153
Nckap5	-2.47194	0.635616	82.6492	9.79897e-20	1.58971e-18
Egln3	-2.4797	4.53357	773.696	2.82599e-170	1.55306e-167
Hpgd	-2.49146	2.18602	178.933	8.28641e-41	3.29694e-39
Cpxm1	-2.50285	1.27268	140.466	2.10531e-32	6.31809e-31
Pinlyp	-2.50583	2.59283	230.168	5.48005e-52	2.97445e-50
Ch25h	-2.50732	1.21653	86.2609	1.577e-20	2.66408e-19
Npas2	-2.52104	2.93355	291.168	2.76668e-65	2.15287e-63
Crispld2	-2.52232	5.63075	1641.41	0	0
S1pr1	-2.5331	2.8641	381.239	6.68795e-85	7.58802e-83
Ppp1r16b	-2.55436	0.190433	68.726	1.13141e-16	1.5177e-15
Rnf186	-2.56135	0.444661	81	2.25723e-19	3.55696e-18
Mgst1	-2.57137	4.8007	1011.36	6.08452e-222	5.09535e-219
1700016D06Rik	-2.5824	1.17022	131.364	2.06104e-30	5.65452e-29
Fut1	-2.61171	2.908	333.662	1.53162e-74	1.3956e-72
Ankrd37	-2.63579	3.64619	486.702	7.43794e-108	1.25773e-105
Selenbp1	-2.63607	4.84549	924.8	3.98683e-203	2.80449e-200
Vldlr	-2.64401	6.31584	2101.07	0	0
Gpr146	-2.67649	0.796814	112.904	2.26499e-26	5.23419e-25
Adora2b	-2.68296	0.941319	112.237	3.17001e-26	7.28728e-25
Gpt2	-2.68957	7.07774	1365.63	6.17854e-299	8.35813e-296
Cth	-2.72257	5.62788	356.844	1.3704e-79	1.39306e-77
Trib3	-2.75932	6.78072	1924.79	0	0
Abca1	-2.77264	3.27694	544.835	1.67362e-120	3.54605e-118
Atp2b2	-2.80605	6.63532	1401.88	8.19412e-307	1.20085e-303
Klk1b11	-2.81662	3.09407	473.103	6.76798e-105	1.11235e-102
Bnip3	-2.87365	5.5018	989.924	2.78199e-217	2.22382e-214
Serpinf1	-2.875	1.37449	168.218	1.81332e-38	6.68535e-37
Fam65c	-2.87821	1.64035	229.8	6.59043e-52	3.55519e-50
Fhl1	-2.92792	2.78028	408.94	6.2357e-91	7.94646e-89
Slc34a2	-2.93691	8.09455	1722.02	0	0
Eno2	-2.9557	0.280609	89.835	2.58873e-21	4.60317e-20
Trim61	-2.96912	0.291598	89.6733	2.8092e-21	4.98025e-20
Ptger2	-3.04607	0.269813	87.2699	9.46762e-21	1.61963e-19
Mmp7	-3.21434	1.92647	256.329	1.08331e-57	6.97839e-56
Slc7a3	-3.32436	4.89199	388.647	1.63076e-86	1.93774e-84
Gas1	-3.34225	0.893397	160.419	9.16273e-37	3.11675e-35
Kbtbd11	-3.35147	0.120074	90.8768	1.52902e-21	2.76924e-20
Baiap2l2	-3.41997	1.8413	300.131	3.08435e-67	2.46552e-65
Aldh1l2	-3.61343	6.42521	836.727	5.58629e-184	3.63854e-181
Fetub	-3.66446	2.86403	473.829	4.70557e-105	7.80681e-103
Slc16a3	-3.68582	5.92539	1980.84	0	0
Guca2b	-3.83197	6.07444	2937.98	0	0
Sfrp1	-3.89613	1.73698	346.473	2.48375e-77	2.37387e-75
Mgarp	-4.73624	0.313434	149.503	2.22688e-34	7.0435e-33
